# Supplementary material for: The pale spear‐nosed bat: A neuromolecular and transgenic model for vocal learning
Source: Ann N Y Acad Sci. 2022 Sep 7;1517(1):125–42. doi: 10.1111/nyas.14884 (PMC9826251; doi:10.1111/nyas.14884)
Supplement: Supplementary file 2 — File S1. P. discolor updated annotations. [file NYAS-1517-125-s001.bed]

scaffold_m19_p_1	555	600	MOB2_x3.270345	0	-	555	600	0	1	45,	0,
scaffold_m19_p_1	14557	15054	unknown_1	0	+	14557	15054	0	2	98,83,	0,414,
scaffold_m19_p_1	14568	15054	RABL2L_x8.29506	0	+	14568	15054	0	2	87,83,	0,403,
scaffold_m19_p_1	19515	20472	TMEM121_x1	0	-	19515	20472	0	1	957,	0,
scaffold_m19_p_1	29648	37878	TEDC1_x2	0	-	31567	37878	0	7	2243,159,87,156,203,79,21,	0,2958,3482,6823,7343,7921,8209,
scaffold_m19_p_1	29648	39678	TEDC1_x1	0	-	31567	37878	0	8	2243,159,87,99,156,203,79,1941,	0,2958,3482,5796,6823,7343,7921,8089,
scaffold_m19_p_1	30043	30418	unknown_1332	0	-	30043	30418	0	1	375,	0,
scaffold_m19_p_1	40773	42219	ENST00000330233.CRIP1	0	-	41025	42163	0	5	126,47,58,95,96,	0,246,374,503,1350,
scaffold_m19_p_1	40773	42195	ENSMUST00000199089.Crip1.7	0	-	41025	42195	0	5	126,47,58,95,72,	0,246,374,503,1350,
scaffold_m19_p_1	48982	53636	CRIP2_x1	0	-	49478	53373	0	7	706,95,69,141,58,95,306,	0,1008,1183,1330,1725,1944,4348,
scaffold_m19_p_1	48982	53180	CRIP2_x2	0	-	49478	50199	0	8	564,58,95,69,141,58,95,27,	0,648,1008,1183,1330,1725,1944,4171,
scaffold_m19_p_1	48982	53416	CRIP2_x3	0	-	49478	53373	0	8	564,58,95,69,141,58,95,86,	0,648,1008,1183,1330,1725,1944,4348,
scaffold_m19_p_1	56935	81308	MTA1_x1	0	-	57429	81112	0	21	645,152,32,36,153,90,190,152,116,59,75,189,100,103,118,64,127,51,94,68,224,	0,724,956,3127,3298,4310,4508,4788,5146,5535,5688,6698,7053,7319,8862,10471,10604,10817,13444,16305,24149,
scaffold_m19_p_1	56935	61585	MTA1_x2	0	-	57429	61585	0	8	645,152,32,12,36,153,90,142,	0,724,956,1756,3127,3298,4310,4508,
scaffold_m19_p_1	56935	81308	MTA1_x3	0	-	57429	81112	0	21	645,152,32,36,153,90,190,152,116,59,75,189,100,98,123,64,127,51,94,68,224,	0,724,956,3127,3298,4310,4508,4788,5146,5535,5688,6698,7053,7319,8857,10471,10604,10817,13444,16305,24149,
scaffold_m19_p_1	75105	75232	HUNK_x1.477724	0	-	75105	75232	0	1	127,	0,
scaffold_m19_p_1	85975	96867	TEX22_x1	0	-	86118	96128	0	3	323,111,904,	0,410,9988,
scaffold_m19_p_1	86118	96834	TEX22_x2	0	-	86118	96834	0	4	180,111,252,30,	0,267,9845,10686,
scaffold_m19_p_1	99251	104315	PACS2_x1	0	-	99831	101746	0	5	699,114,227,136,2331,	0,1232,1470,2418,2733,
scaffold_m19_p_1	99301	133436	PACS2_x2	0	-	99831	133436	0	24	649,114,227,136,43,43,109,111,155,107,105,133,143,75,91,155,60,81,74,166,126,90,88,119,	0,1182,1420,2368,2683,3768,7171,7652,8043,8385,8570,8833,9329,9921,10309,11075,13246,13884,14184,14767,15607,16533,18052,34016,
scaffold_m19_p_1	99301	117359	PACS2_x3	0	-	99831	117359	0	23	649,114,227,136,43,43,109,111,155,107,105,133,143,75,91,155,60,57,74,166,126,90,6,	0,1182,1420,2368,2683,3768,7171,7652,8043,8385,8570,8833,9329,9921,10309,11075,13246,13908,14184,14767,15607,16533,18052,
scaffold_m19_p_1	99301	133436	PACS2_x4	0	-	99831	133436	0	25	649,114,227,136,43,43,33,109,111,155,107,105,145,143,75,91,155,60,81,74,166,126,90,88,119,	0,1182,1420,2368,2683,3768,6545,7171,7652,8043,8385,8570,8821,9329,9921,10309,11075,13246,13884,14184,14767,15607,16533,18052,34016,
scaffold_m19_p_1	146437	155623	BRF1_x3	0	+	146491	154641	0	3	238,81,1047,	0,6584,8139,
scaffold_m19_p_1	146471	186510	BRF1_x2	0	+	159729	184120	0	18	204,81,163,32,73,150,94,127,40,93,264,62,82,56,257,52,172,2428,	0,6550,13189,17840,19991,26689,27699,28486,29070,29198,32782,34325,34854,35009,35811,36570,37079,37611,
scaffold_m19_p_1	146482	186518	BRF1_x5	0	+	146491	184120	0	17	193,174,32,73,150,94,127,40,93,264,62,82,56,257,52,172,2436,	0,13167,17829,19980,26678,27688,28475,29059,29187,32771,34314,34843,34998,35800,36559,37068,37600,
scaffold_m19_p_1	146482	186518	BRF1_x4	0	+	146491	184120	0	18	193,81,174,32,73,150,94,127,40,93,264,62,82,56,257,52,172,2436,	0,6539,13167,17829,19980,26678,27688,28475,29059,29187,32771,34314,34843,34998,35800,36559,37068,37600,
scaffold_m19_p_1	167167	169761	BTBD6_x1	0	-	167840	169761	0	4	1706,119,91,209,	0,1871,2127,2385,
scaffold_m19_p_1	167167	169761	BTBD6B_x1	0	-	167840	169761	0	4	1706,119,91,209,	0,1871,2127,2385,
scaffold_m19_p_1	172540	186518	BRF1_x1	0	+	173228	184120	0	14	487,150,94,127,40,93,264,62,82,56,257,52,172,2436,	0,620,1630,2417,3001,3129,6713,8256,8785,8940,9742,10501,11010,11542,
scaffold_m19_p_1	199781	206693	NUDT14_x3	0	+	199852	206620	0	5	152,44,65,238,314,	0,2918,3509,3753,6598,
scaffold_m19_p_1	199781	206693	NUDT14_x4	0	+	199852	206620	0	5	152,44,65,202,314,	0,2918,3509,3789,6598,
scaffold_m19_p_1	199788	206693	NUDT14_x2	0	+	199852	206472	0	5	145,44,65,238,267,	0,2911,3502,3746,6638,
scaffold_m19_p_1	200038	206693	NUDT14_x1	0	+	202446	206396	0	5	2705,65,238,199,314,	0,3252,3496,5042,6341,
scaffold_m19_p_1	211632	231410	JAG2_x1	0	+	211632	231410	0	26	66,345,58,252,61,131,120,114,114,114,47,171,151,153,114,114,114,117,28,86,114,116,249,132,157,458,	0,267,7406,8390,8761,11573,11810,12092,12454,12713,12908,13081,14277,14522,14749,15087,15290,15547,16109,16219,16795,16996,17529,18162,19084,19320,
scaffold_m19_p_1	211632	231410	JAG2_x2	0	+	211632	231410	0	25	66,345,58,252,61,131,120,114,114,47,171,151,153,114,114,114,117,28,86,114,116,249,132,157,458,	0,267,7406,8390,8761,11573,11810,12092,12454,12908,13081,14277,14522,14749,15087,15290,15547,16109,16219,16795,16996,17529,18162,19084,19320,
scaffold_m19_p_1	264878	267119	GPR132_x1	0	+	264878	267119	0	2	7,1106,	0,1135,
scaffold_m19_p_1	268188	268545	unknown_2	0	+	268188	268545	0	1	357,	0,
scaffold_m19_p_1	276952	279842	unknown_1333	0	+	276952	279842	0	3	143,42,259,	0,476,2631,
scaffold_m19_p_1	280707	281403	CDCA4_x1	0	+	280707	281403	0	1	696,	0,
scaffold_m19_p_1	294626	326723	AHNAK2_x1	0	+	294626	326723	0	9	55,59,93,102,142,185,330,10482,4131,	0,14175,14337,14716,15620,15955,16248,17427,27966,
scaffold_m19_p_1	328015	335644	PLD4_x1	0	-	329680	335570	0	10	1868,97,166,140,201,128,121,184,176,101,	0,2132,2309,2583,3353,3969,4399,4648,5400,7528,
scaffold_m19_p_1	340979	360179	CEP170B2_x2	0	-	342388	357469	0	19	1645,52,94,89,144,151,238,1659,91,132,758,468,105,136,57,81,90,131,110,	0,1789,2003,2464,2697,3028,3572,4900,6699,7230,7488,8450,9077,10254,11330,12069,13276,16385,19090,
scaffold_m19_p_1	340983	372548	CEP170B2_x5	0	-	342388	357469	0	20	1641,52,94,89,144,151,238,1659,91,132,758,468,105,136,95,79,90,131,669,748,	0,1785,1999,2460,2693,3024,3568,4896,6695,7226,7484,8446,9073,10250,11326,12067,13272,16381,19652,30817,
scaffold_m19_p_1	340983	372548	CEP170B2_x4	0	-	342388	357469	0	17	1641,52,94,89,144,151,238,175,179,105,136,57,81,90,131,669,748,	0,1785,1999,2460,2693,3024,3568,4896,8735,9073,10250,11326,12065,13272,16381,19652,30817,
scaffold_m19_p_1	340983	372548	CEP170B2_x3	0	-	342388	357469	0	20	1641,52,94,89,144,151,133,1659,91,132,758,468,105,136,95,79,90,131,669,748,	0,1785,1999,2460,2693,3024,3568,4896,6695,7226,7484,8446,9073,10250,11326,12067,13272,16381,19652,30817,
scaffold_m19_p_1	340983	372548	CEP170B2_x1	0	-	342388	357469	0	20	1641,52,94,89,144,151,238,1659,91,132,758,468,105,136,138,63,90,131,669,748,	0,1785,1999,2460,2693,3024,3568,4896,6695,7226,7484,8446,9073,10250,11326,12083,13272,16381,19652,30817,
scaffold_m19_p_1	379351	379721	unknown_3	0	-	379351	379721	0	1	370,	0,
scaffold_m19_p_1	380705	381965	AL590327.1_x1	0	-	380705	381965	0	1	1260,	0,
scaffold_m19_p_1	384910	385200	ENST00000250916.KLF16.184613	0	-	384910	385200	0	1	290,	0,
scaffold_m19_p_1	387151	405090	AKT1_x1	0	+	389814	404320	0	12	238,126,129,112,148,198,69,126,344,88,103,850,	0,2583,10230,12563,12867,13252,14204,14436,14645,15271,16767,17089,
scaffold_m19_p_1	406722	411119	SIVA1_x2	0	-	406838	411055	0	4	174,157,195,182,	0,1715,2555,4215,
scaffold_m19_p_1	406723	411116	SIVA1_x1	0	-	406838	409431	0	3	173,157,1839,	0,1714,2554,
scaffold_m19_p_1	416897	430808	ADSSL1_x2	0	-	417194	430768	0	13	350,150,98,125,155,127,82,108,67,51,63,103,232,	0,448,1418,2577,3265,3751,4554,4735,5359,5662,6206,8627,13679,
scaffold_m19_p_1	416931	427464	ADSSL1_x1	0	-	417194	421502	0	13	316,150,98,125,155,127,82,108,67,51,63,103,405,	0,414,1384,2543,3231,3717,4520,4701,5325,5628,6172,8593,10128,
scaffold_m19_p_1	433992	447355	INF2_x1	0	-	434220	447355	0	21	257,615,135,103,165,121,71,108,71,101,86,103,62,146,873,142,142,34,160,116,391,	0,2591,3687,3998,4172,4647,5310,5638,5832,6475,6948,7194,7874,8027,8553,9581,10243,11182,11658,11905,12972,
scaffold_m19_p_1	436140	447355	INF2_x2	0	-	436140	447355	0	21	59,615,135,103,165,121,71,108,71,101,86,103,62,146,873,142,142,34,160,116,391,	0,443,1539,1850,2024,2499,3162,3490,3684,4327,4800,5046,5726,5879,6405,7433,8095,9034,9510,9757,10824,
scaffold_m19_p_1	493666	494800	unknown_1334	0	-	493666	494800	0	1	1134,	0,
scaffold_m19_p_1	496322	505588	TMEM179_x3	0	+	496389	503886	0	4	372,138,79,1879,	0,5065,6376,7387,
scaffold_m19_p_1	496339	505586	TMEM179_x2	0	+	498438	503886	0	5	355,195,138,79,1877,	0,1957,5048,6359,7370,
scaffold_m19_p_1	500782	505586	TMEM179_x1	0	+	501481	503886	0	4	259,138,79,1877,	0,605,1916,2927,
scaffold_m19_p_1	505892	511205	C14orf180_x1	0	-	506408	508805	0	5	722,36,130,126,336,	0,1028,2015,2802,4977,
scaffold_m19_p_1	506337	511205	C14orf180_x2	0	-	506337	508805	0	5	254,36,130,126,336,	0,583,1570,2357,4532,
scaffold_m19_p_1	642141	675375	KIF26A_x1	0	-	642876	675226	0	16	917,151,21,203,2698,163,142,178,263,94,216,190,191,432,246,191,	0,1024,1501,1624,2361,5543,5919,6142,6564,7107,7749,11165,16980,22111,32458,33043,
scaffold_m19_p_1	694432	714365	ASPG_x1	0	-	694592	714267	0	16	181,81,100,87,164,96,117,114,183,113,127,84,126,112,109,180,	0,720,1119,2819,4478,4910,6107,6731,6953,7737,11316,11800,12224,13545,14193,19753,
scaffold_m19_p_1	719030	770613	TDRD9_x1	0	-	719442	770505	0	36	514,73,119,139,97,110,71,156,261,90,213,112,174,101,108,117,54,45,64,64,166,132,98,105,58,85,55,65,104,165,81,123,222,98,107,320,	0,1503,2371,3144,4061,4520,5036,5588,6877,7532,7801,8864,11758,12906,14247,14992,16981,17518,17793,17930,18083,19153,19865,21940,23010,24052,24381,25748,26169,29915,31010,32190,33294,34919,38581,51263,
scaffold_m19_p_1	761451	762491	ENST00000557640.RD3L.12	0	+	761451	762491	0	2	299,249,	0,791,
scaffold_m19_p_1	761451	762504	ENST00000557640.RD3L	0	+	761451	762504	0	2	299,262,	0,791,
scaffold_m19_p_1	778659	781051	ATP5MPL_x1	0	+	778659	780918	0	3	124,24,168,	0,842,2224,
scaffold_m19_p_1	799137	799193	SH3BP2_x3.575235	0	+	799137	799193	0	1	56,	0,
scaffold_m19_p_1	820627	888602	PPP1R13B_x2	0	+	820880	888357	0	17	262,148,120,77,102,175,197,141,181,170,502,773,138,134,167,200,287,	0,29741,32971,38125,52212,53662,54509,55785,59282,61566,62098,63664,64972,65183,65947,67026,67688,
scaffold_m19_p_1	821518	890159	PPP1R13B_x3	0	+	822132	888357	0	17	713,148,120,77,102,175,197,141,181,170,502,773,138,134,167,200,1844,	0,28850,32080,37234,51321,52771,53618,54894,58391,60675,61207,62773,64081,64292,65056,66135,66797,
scaffold_m19_p_1	848465	888602	PPP1R13B_x1	0	+	848543	888357	0	17	81,148,120,77,102,175,197,141,181,170,502,773,138,134,167,200,287,	0,1903,5133,10287,24374,25824,26671,27947,31444,33728,34260,35826,37134,37345,38109,39188,39850,
scaffold_m19_p_1	889597	898878	ZFYVE21_x2	0	-	890128	898825	0	8	567,143,54,92,76,169,51,191,	0,691,2544,3029,3203,3848,4213,9090,
scaffold_m19_p_1	889597	898885	ZFYVE21_x3	0	-	890128	898825	0	7	567,143,92,76,169,51,198,	0,691,3029,3203,3848,4213,9090,
scaffold_m19_p_1	889602	893956	ZFYVE21_x1	0	-	890128	893849	0	6	562,143,92,76,169,146,	0,686,3024,3198,3843,4208,
scaffold_m19_p_1	893838	903632	XRCC3_x1	0	+	900637	903632	0	6	25,557,172,138,213,260,	0,4852,6682,8199,8690,9534,
scaffold_m19_p_1	893838	905872	XRCC3_x2	0	+	900637	905516	0	9	25,557,172,138,213,155,213,44,576,	0,4852,6682,8199,8690,9534,11048,11344,11458,
scaffold_m19_p_1	903806	940553	ENST00000557450.KLC1	0	-	904092	928580	0	16	289,64,131,162,109,68,50,100,174,102,88,226,79,231,262,342,	0,511,7975,13001,14944,16077,16237,17111,17958,19612,20126,21064,21745,22986,24513,36405,
scaffold_m19_p_1	903806	940553	ENSMUST00000084941.Klc1.7	0	-	904092	928580	0	16	289,64,131,162,109,68,50,100,174,102,91,226,79,231,262,342,	0,511,7975,13001,14944,16077,16237,17111,17958,19612,20126,21064,21745,22986,24513,36405,
scaffold_m19_p_1	903806	940553	ENST00000554280.KLC1.12	0	-	904092	928580	0	16	289,64,131,135,109,68,50,100,174,102,88,226,79,231,262,342,	0,511,7975,13028,14944,16077,16237,17111,17958,19612,20126,21064,21745,22986,24513,36405,
scaffold_m19_p_1	906468	906835	unknown_4	0	-	906468	906835	0	1	367,	0,
scaffold_m19_p_1	908078	940553	ENST00000634686.KLC1.12	0	-	908078	928580	0	15	84,78,135,109,68,50,100,174,102,88,226,79,231,262,342,	0,663,8756,10672,11805,11965,12839,13686,15340,15854,16792,17473,18714,20241,32133,
scaffold_m19_p_1	908078	940553	ENST00000246489.KLC1.12	0	-	908078	928580	0	16	84,67,131,162,109,68,50,100,174,102,88,226,79,231,262,342,	0,663,3703,8729,10672,11805,11965,12839,13686,15340,15854,16792,17473,18714,20241,32133,
scaffold_m19_p_1	908078	940553	ENST00000347839.KLC1.12	0	-	908078	928580	0	16	84,67,131,135,109,68,50,100,174,102,88,226,79,231,262,342,	0,663,3703,8756,10672,11805,11965,12839,13686,15340,15854,16792,17473,18714,20241,32133,
scaffold_m19_p_1	908741	940553	ENST00000334553.KLC1.12	0	-	908741	928580	0	15	67,131,162,109,68,50,100,174,102,88,226,79,231,262,342,	0,3040,8066,10009,11142,11302,12176,13023,14677,15191,16129,16810,18051,19578,31470,
scaffold_m19_p_1	908741	940553	ENST00000555836.KLC1.12	0	-	908741	928580	0	15	67,131,135,109,68,50,100,174,102,88,226,79,231,262,342,	0,3040,8093,10009,11142,11302,12176,13023,14677,15191,16129,16810,18051,19578,31470,
scaffold_m19_p_1	912575	940553	ENSMUST00000118471.Klc1.7	0	-	913148	928580	0	14	579,135,109,68,50,100,174,102,91,226,79,231,262,342,	0,4259,6175,7308,7468,8342,9189,10843,11357,12295,12976,14217,15744,27636,
scaffold_m19_p_1	912575	940553	ENST00000557575.KLC1.12	0	-	913148	928580	0	14	579,162,109,68,50,100,174,102,88,226,79,231,262,342,	0,4232,6175,7308,7468,8342,9189,10843,11357,12295,12976,14217,15744,27636,
scaffold_m19_p_1	913748	940553	ENST00000389744.KLC1.12	0	-	913748	928580	0	14	33,162,109,68,50,100,174,102,88,226,79,231,262,342,	0,3059,5002,6135,6295,7169,8016,9670,10184,11122,11803,13044,14571,26463,
scaffold_m19_p_1	913748	940553	ENST00000380038.KLC1.12	0	-	913748	928580	0	14	33,175,109,68,50,100,174,102,88,226,79,231,262,342,	0,3086,5002,6135,6295,7169,8016,9670,10184,11122,11803,13044,14571,26463,
scaffold_m19_p_1	913748	940553	ENST00000445352.KLC1.12	0	-	913748	928580	0	14	33,135,109,68,50,100,174,102,88,220,79,231,262,342,	0,3086,5002,6135,6295,7169,8016,9670,10184,11128,11803,13044,14571,26463,
scaffold_m19_p_1	913748	940553	ENSMUST00000120544.Klc1.7	0	-	913748	928580	0	14	33,162,109,68,50,100,174,102,91,226,79,231,262,342,	0,3059,5002,6135,6295,7169,8016,9670,10184,11122,11803,13044,14571,26463,
scaffold_m19_p_1	916807	940553	ENST00000348520.KLC1.12	0	-	916807	928580	0	13	162,109,68,50,100,174,102,88,226,79,231,262,342,	0,1943,3076,3236,4110,4957,6611,7125,8063,8744,9985,11512,23404,
scaffold_m19_p_1	916834	940553	ENST00000557450.KLC1.12	0	-	916834	928580	0	13	135,109,68,50,100,174,102,88,226,79,231,262,342,	0,1916,3049,3209,4083,4930,6584,7098,8036,8717,9958,11485,23377,
scaffold_m19_p_1	953993	954476	unknown_1335	0	-	953993	954476	0	1	483,	0,
scaffold_m19_p_1	955650	973628	ENST00000674165.COA8.12	0	-	955835	973628	0	5	291,91,64,198,152,	0,1920,4093,5233,17826,
scaffold_m19_p_1	955650	973626	ENST00000556253.COA8	0	-	955835	973599	0	5	291,91,64,198,150,	0,1920,4093,5233,17826,
scaffold_m19_p_1	957570	973626	ENSMUST00000163220.Apopt1.7	0	-	957570	973599	0	4	91,64,198,150,	0,2173,3313,15906,
scaffold_m19_p_1	957603	973626	ENST00000556253.COA8.12	0	-	957603	973599	0	4	58,64,198,150,	0,2140,3280,15873,
scaffold_m19_p_1	973978	976961	BAG5_x1	0	+	975429	976773	0	2	37,1560,	0,1423,
scaffold_m19_p_1	991585	998189	TRMT61A_x1	0	-	992385	997432	0	4	1066,267,352,150,	0,2883,5516,6454,
scaffold_m19_p_1	1001741	1006372	CKB_x13	0	+	1002149	1006164	0	8	480,205,155,133,172,124,190,387,	0,1776,2193,2416,2807,3634,3968,4244,
scaffold_m19_p_1	1001790	1006378	CKB_x15	0	+	1002628	1006164	0	9	862,90,205,155,133,172,124,190,393,	0,1339,1727,2144,2367,2758,3585,3919,4195,
scaffold_m19_p_1	1002139	1006372	CKB_x14	0	+	1003529	1006164	0	8	165,205,155,133,172,124,190,387,	0,1378,1795,2018,2409,3236,3570,3846,
scaffold_m19_p_1	1002262	1006372	CKB_x12	0	+	1002628	1006164	0	8	390,205,155,133,172,124,190,387,	0,1255,1672,1895,2286,3113,3447,3723,
scaffold_m19_p_1	1003149	1006372	CKB_x11	0	+	1003529	1006164	0	9	70,205,155,27,70,172,124,190,387,	0,368,785,1008,1071,1399,2226,2560,2836,
scaffold_m19_p_1	1003149	1006372	CKB_x10	0	+	1004601	1006164	0	7	70,205,356,172,124,190,387,	0,368,785,1399,2226,2560,2836,
scaffold_m19_p_1	1003152	1006372	CKB_x7	0	+	1003529	1006022	0	5	67,205,155,63,383,	0,365,782,1005,2837,
scaffold_m19_p_1	1003152	1006372	CKB_x6	0	+	1004051	1006164	0	7	67,205,139,55,124,190,387,	0,365,782,1513,2223,2557,2833,
scaffold_m19_p_1	1003152	1006372	CKB_x8	0	+	1003529	1006164	0	6	67,205,155,48,190,387,	0,365,782,2299,2557,2833,
scaffold_m19_p_1	1003152	1006372	CKB_x9	0	+	1003529	1006164	0	7	67,205,155,95,124,190,387,	0,365,782,1473,2223,2557,2833,
scaffold_m19_p_1	1003155	1006372	CKB_x5	0	+	1004685	1006164	0	7	64,205,90,95,124,190,387,	0,362,779,1470,2220,2554,2830,
scaffold_m19_p_1	1003613	1006372	CKB_x4	0	+	1005439	1006164	0	6	109,77,31,124,190,387,	0,321,1076,1762,2096,2372,
scaffold_m19_p_1	1003736	1006372	CKB_x3	0	+	1003948	1006164	0	6	353,133,172,124,190,387,	0,421,812,1639,1973,2249,
scaffold_m19_p_1	1003777	1006372	CKB_x2	0	+	1003948	1006164	0	6	312,133,172,91,190,387,	0,380,771,1598,1932,2208,
scaffold_m19_p_1	1004530	1006372	CKB_x1	0	+	1004601	1006275	0	5	190,124,190,106,173,	0,845,1179,1455,1669,
scaffold_m19_p_1	1017050	1109030	MARK3_x6	0	-	1017630	1043021	0	18	926,45,258,104,218,154,113,100,120,178,57,71,66,49,54,192,118,19,	0,3637,8634,17121,20759,24270,24929,25342,25899,26180,29226,34278,39204,41161,61802,69759,91330,91961,
scaffold_m19_p_1	1017050	1108502	MARK3_x8	0	-	1017630	1108431	0	18	926,45,27,258,104,218,154,113,100,120,237,57,71,66,49,54,192,122,	0,3637,4923,8634,17121,20759,24270,24929,25342,25899,26180,29226,34278,39204,41161,61802,69759,91330,
scaffold_m19_p_1	1017050	1109030	MARK3_x7	0	-	1017630	1108431	0	19	926,45,258,104,218,154,113,100,120,237,57,71,84,66,49,54,192,119,19,	0,3637,8634,17121,20759,24270,24929,25342,25899,26180,29226,34278,34800,39204,41161,61802,69759,91330,91961,
scaffold_m19_p_1	1017051	1049020	MARK3_x5	0	-	1017630	1043440	0	11	925,45,258,104,218,154,113,100,120,237,2744,	0,3636,8633,17120,20758,24269,24928,25341,25898,26179,29225,
scaffold_m19_p_1	1017051	1087112	MARK3_x4	0	-	1017630	1058239	0	15	925,258,104,218,154,113,100,120,237,57,71,66,49,54,303,	0,8633,17120,20758,24269,24928,25341,25898,26179,29225,34277,39203,41160,61801,69758,
scaffold_m19_p_1	1017179	1109030	MARK3_x3	0	-	1017630	1108431	0	18	797,45,258,104,218,106,113,100,120,237,57,71,66,49,54,192,118,25,	0,3508,8505,16992,20630,24141,24800,25213,25770,26051,29097,34149,39075,41032,61673,69630,91201,91826,
scaffold_m19_p_1	1017228	1110715	MARK3_x9	0	-	1017630	1108431	0	17	748,45,258,104,218,154,113,100,120,237,57,71,66,49,54,192,2335,	0,3459,8456,16943,20581,24092,24751,25164,25721,26002,29048,34100,39026,40983,61624,69581,91152,
scaffold_m19_p_1	1017437	1102168	MARK3_x2	0	-	1017630	1101881	0	16	539,258,104,218,154,113,100,120,237,57,71,66,49,54,192,290,	0,8247,16734,20372,23883,24542,24955,25512,25793,28839,33891,38817,40774,61415,69372,84441,
scaffold_m19_p_1	1024096	1108503	MARK3_x1	0	-	1025680	1108431	0	15	1846,104,218,154,113,100,120,237,57,71,66,49,54,192,123,	0,10075,13713,17224,17883,18296,18853,19134,22180,27232,32158,34115,54756,62713,84284,
scaffold_m19_p_1	1100328	1100623	ENST00000380747.HMGN1.59052	0	+	1100328	1100623	0	1	295,	0,
scaffold_m19_p_1	1127797	1136821	EIF5_x1	0	-	1130300	1135480	0	12	2593,135,165,162,159,146,112,173,82,280,200,24,	0,3128,4131,4623,5101,5493,6345,6783,7421,7611,8666,9000,
scaffold_m19_p_1	1137702	1137965	unknown_5	0	+	1137702	1137965	0	2	107,41,	0,222,
scaffold_m19_p_1	1173499	1174085	ENSMUST00000010673.Gm266.7	0	+	1173499	1174085	0	1	586,	0,
scaffold_m19_p_1	1195172	1195584	unknown_6	0	-	1195172	1195584	0	1	412,	0,
scaffold_m19_p_1	1199705	1209922	TNFAIP2_x1	0	-	1201148	1209922	0	11	1585,122,156,123,112,99,101,123,115,634,196,	0,3551,3804,4213,5113,5788,6470,6726,6998,9031,10021,
scaffold_m19_p_1	1219273	1234813	EXOC3L4_x1	0	-	1219940	1228327	0	13	863,122,153,120,115,81,101,123,112,652,443,218,161,	0,1928,2513,2754,3378,4995,5199,5697,6033,7053,8627,10575,15379,
scaffold_m19_p_1	1238376	1245247	LBHD2_x1	0	-	1238627	1241604	0	4	352,157,87,68,	0,1410,3159,6803,
scaffold_m19_p_1	1250392	1250998	unknown_1336	0	+	1250392	1250998	0	1	606,	0,
scaffold_m19_p_1	1252277	1252640	unknown_1337	0	-	1252277	1252640	0	1	363,	0,
scaffold_m19_p_1	1255525	1320668	CDC42BPB_x1	0	+	1255918	1319576	0	37	568,92,84,96,149,94,201,249,80,167,120,134,243,111,245,106,125,106,149,95,80,90,63,106,137,140,82,217,63,597,98,85,118,118,106,71,1221,	0,25107,26188,29701,30834,32013,33508,35307,36982,38715,38956,39872,41141,42417,43488,43819,44448,44888,46394,47169,48605,52029,52378,53128,54195,54611,55963,56678,57057,57847,60689,60872,61096,61295,62032,62246,63922,
scaffold_m19_p_1	1319538	1319610	ATXN10_x1.469455	0	-	1319538	1319610	0	1	72,	0,
scaffold_m19_p_1	1321036	1332407	AMN_x1	0	-	1322176	1332407	0	12	1221,82,190,178,83,109,138,218,88,45,119,52,	0,1290,1589,1863,2251,2442,2662,2972,3481,10397,10533,11319,
scaffold_m19_p_1	1336402	1435347	TRAF3_x1	0	-	1340888	1359907	0	12	5058,175,141,93,75,81,168,105,52,256,126,273,	0,5863,8880,11392,13013,15446,19242,19830,22328,23266,36856,98672,
scaffold_m19_p_1	1407407	1409517	unknown_1338	0	+	1408424	1408799	0	2	92,1323,	0,787,
scaffold_m19_p_1	1455802	1566950	RCOR1_x1	0	-	1459907	1565745	0	12	4147,230,58,78,228,79,119,162,53,84,60,1515,	0,6847,7674,7944,13508,17746,19838,20809,22387,45098,109484,109633,
scaffold_m19_p_1	1612958	1613249	unknown_7	0	+	1612958	1613249	0	1	291,	0,
scaffold_m19_p_1	1620197	1623033	ANKRD9_x1	0	+	1621996	1622947	0	3	190,49,1090,	0,1094,1746,
scaffold_m19_p_1	1626758	1627451	unknown_1339	0	-	1626758	1627451	0	1	693,	0,
scaffold_m19_p_1	1630260	1677145	TECPR2_x1	0	-	1630260	1677145	0	19	152,150,142,149,234,90,241,142,181,174,184,983,321,133,310,158,132,129,219,	0,508,1125,9539,14282,15937,16686,18360,19518,21562,23368,25448,27411,31427,32708,35150,38341,38794,46666,
scaffold_m19_p_1	1660130	1677145	TECPR2_x2	0	-	1660130	1677145	0	7	8,133,310,158,132,129,219,	0,1557,2838,5280,8471,8924,16796,
scaffold_m19_p_1	1682232	1690585	CINP_x1	0	+	1689271	1690288	0	5	163,169,130,130,500,	0,1929,3995,7021,7853,
scaffold_m19_p_1	1682232	1690587	CINP_x2	0	+	1682232	1690288	0	5	7,169,130,130,502,	0,1929,3995,7021,7853,
scaffold_m19_p_1	1682232	1690191	CINP_x3	0	+	1682232	1690136	0	4	7,169,130,106,	0,1929,3995,7853,
scaffold_m19_p_1	1695015	1705482	ZNF839_x1	0	-	1695037	1705482	0	8	130,103,156,150,93,183,813,288,	0,829,1071,2882,3627,5062,5610,10179,
scaffold_m19_p_1	1713412	1736758	MOK_x4	0	+	1726646	1736237	0	11	272,115,968,71,79,49,179,102,137,115,534,	0,6071,11612,13194,16124,16297,17989,18882,19903,21497,22812,
scaffold_m19_p_1	1713462	1736762	MOK_x3	0	+	1713677	1736595	0	12	222,115,90,71,79,49,179,102,174,115,198,260,	0,6021,11562,13144,16074,16247,17939,18832,19816,21447,22762,23040,
scaffold_m19_p_1	1713492	1736761	MOK_x2	0	+	1726646	1736595	0	12	192,115,971,71,79,49,179,102,174,115,195,259,	0,5991,11529,13114,16044,16217,17909,18802,19786,21417,22735,23010,
scaffold_m19_p_1	1713497	1736756	MOK_x1	0	+	1713677	1736595	0	12	187,115,90,71,79,49,138,102,137,115,198,254,	0,5986,11527,13109,16039,16212,17945,18797,19818,21412,22727,23005,
scaffold_m19_p_1	1713677	1736595	MOK_x5	0	+	1713677	1736595	0	12	7,115,93,71,79,49,179,102,174,115,198,93,	0,5806,11344,12929,15859,16032,17724,18617,19601,21232,22547,22825,
scaffold_m19_p_1	1713677	1736595	MOK_x6	0	+	1713677	1736595	0	11	7,115,71,79,49,179,102,174,115,198,93,	0,5806,12929,15859,16032,17724,18617,19601,21232,22547,22825,
scaffold_m19_p_1	1713677	1736595	MOK_x7	0	+	1713677	1736595	0	7	7,79,49,179,115,198,93,	0,15859,16032,17724,21232,22547,22825,
scaffold_m19_p_1	1747526	1795133	WDR20_x4	0	-	1748146	1795111	0	3	1898,183,271,	0,12236,47336,
scaffold_m19_p_1	1747526	1795146	WDR20_x3	0	-	1748146	1795111	0	2	1898,284,	0,47336,
scaffold_m19_p_1	1747944	1758177	WDR20_x2	0	-	1748146	1757959	0	2	1480,260,	0,9973,
scaffold_m19_p_1	1748051	1795245	WDR20_x1	0	-	1748146	1795111	0	4	1373,93,183,383,	0,9202,11711,46811,
scaffold_m19_p_1	1794862	1805482	unknown_1340	0	+	1803461	1803971	0	4	512,196,305,2757,	0,2791,7111,7863,
scaffold_m19_p_1	1827545	1832373	HSP90AA1_x1	0	+	1827668	1831784	0	10	285,367,134,321,166,191,148,269,334,699,	0,374,1245,1661,2104,2361,2662,2940,3507,4129,
scaffold_m19_p_1	1845464	1846892	unknown_1341	0	+	1845464	1846892	0	3	111,51,471,	0,764,957,
scaffold_m19_p_1	1848226	1851588	DYNC1H1_x4	0	-	1848444	1850567	0	7	347,128,169,143,154,212,101,	0,550,779,1079,1631,2137,3261,
scaffold_m19_p_1	1848227	1853809	DYNC1H1_x3	0	-	1848444	1850453	0	8	346,128,169,143,154,93,182,162,	0,549,778,1078,1630,2136,5083,5420,
scaffold_m19_p_1	1848228	1864129	DYNC1H1_x2	0	-	1848444	1853443	0	22	345,128,169,143,154,212,104,213,175,114,124,61,112,161,76,652,135,254,151,147,99,40,	0,548,777,1077,1629,2135,4856,5051,5419,6334,6584,6796,6948,7170,7820,8077,8811,9037,9429,9671,10448,15861,
scaffold_m19_p_1	1848263	1906935	DYNC1H1_x5	0	-	1848444	1906789	0	78	310,128,169,143,154,212,104,218,171,114,124,61,112,161,76,175,95,135,254,151,147,154,128,213,216,118,196,121,120,174,205,215,162,115,134,130,164,166,122,207,234,141,231,228,157,239,213,184,244,160,101,283,195,189,166,174,167,147,210,111,114,156,240,120,111,177,141,147,150,180,1077,228,272,187,256,174,88,402,	0,513,742,1042,1594,2100,4821,5016,5388,6299,6549,6761,6913,7135,7785,8042,8599,8776,9002,9394,9636,10413,10740,11000,11305,11631,12097,13115,13388,13830,15148,15445,15742,15999,16514,16984,19063,20045,20583,20799,21091,21473,21829,22507,24324,24709,25516,25913,26265,27492,28125,28458,29314,29593,29865,31599,31870,32210,32478,32777,33301,33546,35129,35898,36101,36324,36811,39026,40529,41821,42605…
scaffold_m19_p_1	1892907	1906940	DYNC1H1_x1	0	-	1893212	1906789	0	7	611,272,187,256,174,88,407,	0,704,2470,2980,3410,5407,13626,
scaffold_m19_p_1	1906982	1911336	unknown_1343	0	+	1909253	1909907	0	2	402,3073,	0,1281,
scaffold_m19_p_1	1908475	1908889	unknown_1342	0	+	1908475	1908889	0	1	414,	0,
scaffold_m19_p_1	1918324	2024464	PPP2R5C_x2	0	-	1920925	2024447	0	16	2733,117,73,102,128,171,54,109,60,131,93,111,200,163,66,44,	0,7964,12213,13601,15910,17384,19576,20932,23068,27435,27650,28623,48224,95786,105146,106096,
scaffold_m19_p_1	1918324	2024464	PPP2R5C2_x1	0	-	1920925	2024447	0	16	2733,117,73,102,128,171,54,109,60,131,93,111,200,163,66,44,	0,7964,12213,13601,15910,17384,19576,20932,23068,27435,27650,28623,48224,95786,105146,106096,
scaffold_m19_p_1	1920778	2000682	PPP2R5C_x1	0	-	1920925	2000592	0	14	279,117,73,102,128,171,54,109,60,131,93,111,200,184,	0,5510,9759,11147,13456,14930,17122,18478,20614,24981,25196,26169,45770,79720,
scaffold_m19_p_1	1920778	2024617	PPP2R5C_x3	0	-	1920925	2024447	0	15	279,73,102,128,171,54,109,60,131,93,111,200,166,66,197,	0,9759,11147,13456,14930,17122,18478,20614,24981,25196,26169,45770,93332,102692,103642,
scaffold_m19_p_1	1920778	2024617	PPP2R5C2_x2	0	-	1920925	2024447	0	15	279,73,102,128,171,54,109,60,131,93,111,200,166,66,197,	0,9759,11147,13456,14930,17122,18478,20614,24981,25196,26169,45770,93332,102692,103642,
scaffold_m19_p_1	1920778	2000682	PPP2R5C2_x3	0	-	1920925	2000592	0	14	279,117,73,102,128,171,54,109,60,131,93,111,200,184,	0,5510,9759,11147,13456,14930,17122,18478,20614,24981,25196,26169,45770,79720,
scaffold_m19_p_1	2014051	2024617	PPP2R5C2_x4	0	-	2014051	2024447	0	3	222,66,197,	0,9419,10369,
scaffold_m19_p_1	2111878	2112274	ENST00000510508.DIO3	0	-	2111878	2112274	0	1	396,	0,
scaffold_m19_p_1	2112283	2112715	ENST00000510508.DIO3	0	-	2112283	2112715	0	1	432,	0,
scaffold_m19_p_1	2115297	2116155	unknown_1344	0	+	2115297	2116155	0	1	858,	0,
scaffold_m19_p_1	2217200	2217653	unknown_1345	0	-	2217200	2217653	0	1	453,	0,
scaffold_m19_p_1	2252011	2252431	unknown_1346	0	+	2252011	2252431	0	1	420,	0,
scaffold_m19_p_1	2315669	2316269	unknown_1347	0	-	2315669	2316269	0	1	600,	0,
scaffold_m19_p_1	2436907	2443713	unknown_1348	0	-	2436923	2438341	0	4	424,438,171,980,	0,1332,4102,5826,
scaffold_m19_p_1	2486817	2505723	unknown_1349	0	-	2489784	2499352	0	7	2977,98,126,153,85,86,1227,	0,6811,9076,9344,12493,13646,17679,
scaffold_m19_p_1	2500826	2501279	unknown_1350	0	-	2500826	2501279	0	1	453,	0,
scaffold_m19_p_1	2503368	2505834	unknown_1351	0	-	2503368	2505834	0	3	132,136,113,	0,1128,2353,
scaffold_m19_p_1	2575212	2575869	unknown_1352	0	-	2575212	2575869	0	1	657,	0,
scaffold_m19_p_1	2580876	2585070	RTL1_x1	0	+	2580876	2585070	0	1	4194,	0,
scaffold_m19_p_1	2603043	2629175	unknown_1354	0	-	2603259	2629175	0	2	370,82,	0,26050,
scaffold_m19_p_1	2603044	2644434	unknown_1353	0	-	2603259	2641616	0	5	369,82,88,175,101,	0,26049,31856,38533,41289,
scaffold_m19_p_1	2699814	2700183	unknown_1355	0	-	2699814	2700183	0	1	369,	0,
scaffold_m19_p_1	2707343	2717648	DLK1_x1	0	-	2710263	2717462	0	5	3665,142,131,64,253,	0,5450,8163,8759,10052,
scaffold_m19_p_1	2708064	2717648	DLK1_x5	0	-	2710263	2717462	0	6	2439,220,142,131,64,253,	0,2724,4729,7442,8038,9331,
scaffold_m19_p_1	2708064	2717648	DLK1_x3	0	-	2710263	2717462	0	6	2439,280,142,131,64,253,	0,2664,4729,7442,8038,9331,
scaffold_m19_p_1	2710263	2717648	DLK1_x2	0	-	2710263	2717462	0	6	246,280,142,131,64,253,	0,465,2530,5243,5839,7132,
scaffold_m19_p_1	2710263	2717648	DLK1_x4	0	-	2710263	2717462	0	6	246,220,142,131,64,253,	0,525,2530,5243,5839,7132,
scaffold_m19_p_1	2710263	2717648	DLK1_x6	0	-	2710263	2717462	0	6	312,280,142,131,64,253,	0,465,2530,5243,5839,7132,
scaffold_m19_p_1	2809468	2814573	unknown_1356	0	+	2813647	2814082	0	2	198,3359,	0,1746,
scaffold_m19_p_1	2831793	2832360	unknown_1357	0	-	2831793	2832360	0	1	567,	0,
scaffold_m19_p_1	2834747	2875843	BEGAIN_x1	0	+	2834859	2875101	0	7	154,29,162,67,108,84,2071,	0,18144,33435,34788,36036,38106,39025,
scaffold_m19_p_1	2844224	2875843	BEGAIN_x4	0	+	2844224	2875101	0	7	522,83,162,67,108,84,2071,	0,8613,23958,25311,26559,28629,29548,
scaffold_m19_p_1	2844224	2875843	BEGAIN_x2	0	+	2844224	2875101	0	7	633,29,162,67,108,84,2071,	0,8667,23958,25311,26559,28629,29548,
scaffold_m19_p_1	2852168	2875843	BEGAIN_x3	0	+	2852906	2875101	0	8	160,29,90,162,67,108,84,2071,	0,723,13031,16014,17367,18615,20685,21604,
scaffold_m19_p_1	2875184	2875345	unknown_8	0	-	2875184	2875345	0	1	161,	0,
scaffold_m19_p_1	2878739	3004005	WDR25_x2	0	-	2878973	3001666	0	8	456,141,171,131,148,845,1150,854,	0,876,2085,32179,41502,122120,123237,124412,
scaffold_m19_p_1	2990584	3006141	WDR25_x1	0	-	2990735	3001666	0	3	226,845,4165,	0,10275,11392,
scaffold_m19_p_1	3006350	3028098	WARS_x3	0	+	3023703	3027158	0	6	46,131,82,174,141,1102,	0,5105,17055,17338,19551,20646,
scaffold_m19_p_1	3006361	3028098	WARS_x5	0	+	3011511	3027158	0	10	35,158,205,109,120,183,101,488,141,1102,	0,5094,10619,11741,14106,14575,16150,17013,19540,20635,
scaffold_m19_p_1	3006361	3028098	WARS_x4	0	+	3011511	3027158	0	11	35,158,205,109,120,183,101,113,174,141,1102,	0,5094,10619,11741,14106,14575,16150,17013,17327,19540,20635,
scaffold_m19_p_1	3006380	3028098	WARS_x2	0	+	3020471	3027158	0	9	145,44,120,183,101,113,174,141,1102,	0,11787,14087,14556,16131,16994,17308,19521,20616,
scaffold_m19_p_1	3006436	3028098	WARS_x1	0	+	3017022	3027158	0	10	298,205,109,120,183,101,113,174,141,1102,	0,10544,11666,14031,14500,16075,16938,17252,19465,20560,
scaffold_m19_p_1	3030463	3036240	SLC25A47_x1	0	-	3031048	3036118	0	6	866,343,183,72,44,150,	0,1157,3004,3880,4281,5627,
scaffold_m19_p_1	3045100	3045542	unknown_9	0	+	3045100	3045542	0	1	442,	0,
scaffold_m19_p_1	3046004	3058075	SLC25A29_x1	0	+	3046322	3057012	0	4	352,44,84,1813,	0,4897,9867,10258,
scaffold_m19_p_1	3060742	3061858	unknown_10	0	-	3060742	3061858	0	1	1116,	0,
scaffold_m19_p_1	3066629	3102721	YY1_x1	0	-	3067644	3096913	0	6	1198,159,61,163,5530,27,	0,1826,3629,11548,29617,36065,
scaffold_m19_p_1	3114826	3115396	unknown_1358	0	-	3114826	3115396	0	1	570,	0,
scaffold_m19_p_1	3115674	3118168	unknown_1359	0	-	3115896	3116277	0	3	779,129,453,	0,1309,2041,
scaffold_m19_p_1	3115674	3118168	unknown_1360	0	-	3116334	3116778	0	2	1438,453,	0,2041,
scaffold_m19_p_1	3118552	3119062	unknown_1361	0	+	3118552	3119062	0	1	510,	0,
scaffold_m19_p_1	3136121	3136730	unknown_1362	0	+	3136121	3136730	0	1	609,	0,
scaffold_m19_p_1	3136256	3159986	DEGS2_x1	0	+	3143596	3159590	0	5	1103,2179,3300,743,543,	0,1842,4122,20807,23187,
scaffold_m19_p_1	3136918	3137365	unknown_1363	0	+	3136918	3137365	0	1	447,	0,
scaffold_m19_p_1	3161317	3281577	EVL_x3	0	-	3161777	3281064	0	13	498,58,67,67,64,61,122,230,68,64,178,169,518,	0,1981,2405,5503,6149,7302,10232,11088,11985,14732,36852,41286,119742,
scaffold_m19_p_1	3161355	3216975	EVL_x4	0	-	3161777	3216975	0	14	460,58,67,63,67,64,61,122,230,68,64,178,169,5,	0,1943,2367,5306,5465,6111,7264,10194,11050,11947,14694,36814,41248,55615,
scaffold_m19_p_1	3161355	3249210	EVL_x2	0	-	3161777	3249025	0	13	460,58,67,67,64,61,122,230,68,64,178,169,208,	0,1943,2367,5465,6111,7264,10194,11050,11947,14694,36814,41248,87647,
scaffold_m19_p_1	3161356	3169732	EVL_x1	0	-	3161777	3163788	0	8	459,58,67,63,67,64,61,178,	0,1942,2366,5305,5464,6110,7263,8198,
scaffold_m19_p_1	3291513	3391226	EML1_x2	0	-	3292341	3391075	0	22	954,131,96,88,98,89,68,132,126,155,100,135,96,111,70,150,130,29,135,136,183,218,	0,1513,2718,4133,4308,9286,11495,13146,13688,16080,17204,17919,19532,20501,22324,23195,26443,30067,39731,49958,57422,99495,
scaffold_m19_p_1	3291513	3405926	EML1_x3	0	-	3292341	3349092	0	23	954,131,96,88,98,89,68,132,126,155,100,135,96,111,70,150,130,57,29,135,136,183,343,	0,1513,2718,4133,4308,9286,11495,13146,13688,16080,17204,17919,19532,20501,22324,23195,26443,28904,30067,39731,49958,57422,114070,
scaffold_m19_p_1	3335932	3349792	EML1_x1	0	-	3338162	3349092	0	4	2243,136,183,93,	0,5539,13003,13767,
scaffold_m19_p_1	3411799	3412204	unknown_1364	0	+	3411799	3412204	0	1	405,	0,
scaffold_m19_p_1	3417257	3417776	unknown_1365	0	+	3417257	3417776	0	1	519,	0,
scaffold_m19_p_1	3435418	3447046	CYP46A1_x4	0	-	3436006	3443642	0	11	759,67,89,111,85,73,63,1048,139,87,636,	0,919,1684,3649,4301,6388,7884,8076,9803,10440,10992,
scaffold_m19_p_1	3435418	3459454	CYP46A1_x5	0	-	3436006	3459358	0	15	759,67,89,111,85,73,63,151,111,139,87,74,82,81,215,	0,919,1684,3649,4301,6388,7884,8076,9013,9803,10440,10992,16615,17272,23821,
scaffold_m19_p_1	3435419	3459390	CYP46A1_x3	0	-	3436006	3459358	0	14	758,67,89,111,85,73,151,111,139,87,74,82,81,151,	0,918,1683,3648,4300,6387,8075,9012,9802,10439,10991,16614,17271,23820,
scaffold_m19_p_1	3435421	3459361	CYP46A1_x2	0	-	3436006	3445881	0	15	756,67,89,111,85,73,63,151,111,139,104,74,82,81,122,	0,916,1681,3646,4298,6385,7881,8073,9010,9800,10437,10989,16612,17269,23818,
scaffold_m19_p_1	3435421	3459466	CYP46A1_x1	0	-	3436006	3446475	0	13	756,67,89,111,85,73,63,151,111,139,87,74,227,	0,916,1681,3646,4298,6385,7881,8073,9010,9800,10437,10989,23818,
scaffold_m19_p_1	3464743	3487609	HHIPL1_x1	0	-	3464743	3487609	0	9	566,83,82,146,127,329,144,647,276,	0,2291,4985,7932,9832,10419,13281,16055,22590,
scaffold_m19_p_1	3495175	3495700	unknown_1366	0	+	3495175	3495700	0	1	525,	0,
scaffold_m19_p_1	3514978	3582988	CCDC85C_x2	0	+	3520951	3582852	0	11	47,257,99,126,2739,74,39,108,96,99,226,	0,1633,2122,3420,4024,52974,59390,62095,66276,67031,67784,
scaffold_m19_p_1	3514978	3582988	CCDC85C_x1	0	+	3520951	3582852	0	10	47,257,99,126,2739,74,108,96,99,226,	0,1633,2122,3420,4024,52974,62095,66276,67031,67784,
scaffold_m19_p_1	3573984	3604311	CCNK_x2	0	-	3573984	3598680	0	11	17,72,34,275,170,58,106,132,82,248,81,	0,13933,16287,17002,17582,18468,19015,22539,23991,24499,30246,
scaffold_m19_p_1	3586251	3604311	CCNK_x1	0	-	3586928	3598680	0	11	1303,72,34,275,170,58,106,132,82,248,81,	0,1666,4020,4735,5315,6201,6748,10272,11724,12232,17979,
scaffold_m19_p_1	3604602	3647440	SETD3_x2	0	+	3612825	3647440	0	8	36,110,93,149,73,257,59,172,	0,8216,10097,12242,13336,13712,41834,42666,
scaffold_m19_p_1	3604602	3659570	SETD3_x1	0	+	3612825	3658683	0	13	36,110,93,149,73,257,59,115,75,167,86,161,1343,	0,8216,10097,12242,13336,13712,41834,42666,47508,48706,49765,52803,53625,
scaffold_m19_p_1	3740648	3834486	BCL11B_x1	0	+	3740675	3829573	0	3	85,369,6955,	0,13290,86883,
scaffold_m19_p_1	3740648	3834486	BCL11B_x2	0	+	3740675	3829573	0	4	85,369,216,6955,	0,13290,38347,86883,
scaffold_m19_p_1	3740648	3834486	BCL11B_x3	0	+	3740675	3829573	0	2	85,6955,	0,86883,
scaffold_m19_p_1	3833456	3833939	unknown_1367	0	+	3833456	3833939	0	1	483,	0,
scaffold_m19_p_1	3840985	3847681	unknown_11	0	+	3841067	3847681	0	2	278,92,	0,6604,
scaffold_m19_p_1	3908151	3908655	unknown_1368	0	+	3908151	3908655	0	1	504,	0,
scaffold_m19_p_1	3948571	3949048	unknown_1369	0	+	3948571	3949048	0	1	477,	0,
scaffold_m19_p_1	4619927	4620482	unknown_1370	0	-	4619927	4620482	0	2	20,451,	0,104,
scaffold_m19_p_1	5202191	5202428	unknown_12	0	+	5202191	5202428	0	1	237,	0,
scaffold_m19_p_1	5466222	5522940	unknown_13	0	-	5467334	5467542	0	6	279,535,186,80,72,188,	0,1112,2030,15266,36287,56530,
scaffold_m19_p_1	5538406	5596880	VRK1_x7	0	-	5538842	5596880	0	13	468,91,179,59,121,133,93,109,88,70,56,165,28,	0,5311,21562,25357,25707,26595,28753,28962,31595,32570,40717,45430,58446,
scaffold_m19_p_1	5538645	5610823	VRK1_x5	0	-	5538842	5583996	0	13	229,91,179,59,121,133,93,109,88,70,56,165,89,	0,5072,21323,25118,25468,26356,28514,28723,31356,32331,40478,45191,72089,
scaffold_m19_p_1	5538645	5610803	VRK1_x6	0	-	5538842	5596880	0	14	229,88,179,59,121,133,93,109,88,70,56,165,104,69,	0,5072,21323,25118,25468,26356,28514,28723,31356,32331,40478,45191,58207,72089,
scaffold_m19_p_1	5538650	5566542	VRK1_x4	0	-	5538842	5564193	0	6	224,88,179,59,121,1541,	0,5067,21318,25113,25463,26351,
scaffold_m19_p_1	5538669	5628338	VRK1_x3	0	-	5538842	5583996	0	13	205,88,179,59,121,133,93,109,88,70,56,165,157,	0,5048,21299,25094,25444,26332,28490,28699,31332,32307,40454,45167,89512,
scaffold_m19_p_1	5538681	5628344	VRK1_x2	0	-	5538842	5567467	0	12	193,88,179,59,121,133,93,109,88,70,165,163,	0,5036,21287,25082,25432,26320,28478,28687,31320,32295,45155,89500,
scaffold_m19_p_1	5538682	5628343	VRK1_x1	0	-	5538799	5583996	0	12	192,179,59,121,133,93,109,88,70,56,165,162,	0,21286,25081,25431,26319,28477,28686,31319,32294,40441,45154,89499,
scaffold_m19_p_1	5670484	5670856	unknown_1371	0	-	5670484	5670856	0	1	372,	0,
scaffold_m19_p_1	5763547	5824123	PAPOLA_x1	0	-	5765595	5823901	0	21	2144,75,218,122,143,122,110,120,54,85,121,73,139,90,112,54,110,82,67,174,230,	0,4119,9874,10302,13733,17906,21950,23438,24086,29618,30663,32084,33656,33885,34653,37419,37921,40347,44464,45151,60346,
scaffold_m19_p_1	5763547	5824123	PAPOLA_x2	0	-	5765595	5823901	0	22	2144,75,63,218,101,143,122,110,120,54,85,121,73,139,90,112,54,110,82,67,174,230,	0,4119,6219,9874,10323,13733,17906,21950,23438,24086,29618,30663,32084,33656,33885,34653,37419,37921,40347,44464,45151,60346,
scaffold_m19_p_1	5833347	5893680	AK7_x5	0	-	5833452	5893610	0	18	144,159,221,198,66,129,127,129,150,78,91,89,81,111,95,109,189,175,	0,835,3294,6383,12731,12959,20292,20987,23634,25109,26560,28556,29152,37653,44489,50855,56383,60158,
scaffold_m19_p_1	5833352	5893715	AK7_x4	0	-	5833452	5893610	0	18	139,129,221,198,66,129,127,129,150,78,91,89,81,111,95,109,189,210,	0,860,3289,6378,12726,12954,20287,20982,23629,25104,26555,28551,29147,37648,44484,50850,56378,60153,
scaffold_m19_p_1	5833353	5893655	AK7_x3	0	-	5833387	5893610	0	17	138,129,198,66,129,127,129,150,78,91,89,81,111,95,109,189,150,	0,859,6377,12725,12953,20286,20981,23628,25103,26554,28550,29146,37647,44483,50849,56377,60152,
scaffold_m19_p_1	5833356	5893632	AK7_x2	0	-	5833452	5857095	0	16	135,159,221,198,127,129,150,76,91,89,81,111,95,109,189,127,	0,826,3285,6374,20283,20978,23625,25102,26551,28547,29143,37644,44480,50846,56374,60149,
scaffold_m19_p_1	5833358	5893714	AK7_x1	0	-	5833452	5877869	0	17	133,159,221,198,66,129,127,129,150,78,91,89,81,111,95,189,209,	0,824,3283,6372,12720,12948,20281,20976,23623,25098,26549,28545,29141,37642,44478,56372,60147,
scaffold_m19_p_1	5897297	5911422	GSKIP_x3	0	-	5898843	5911422	0	3	1708,259,14,	0,4574,14111,
scaffold_m19_p_1	5897713	5911630	GSKIP_x2	0	-	5898843	5911449	0	3	1292,259,222,	0,4158,13695,
scaffold_m19_p_1	5897715	5910920	GSKIP_x1	0	-	5898843	5902129	0	3	1290,259,116,	0,4156,13089,
scaffold_m19_p_1	5911010	5976322	ATG2B_x3	0	+	5911423	5975273	0	42	575,163,153,103,163,180,97,186,152,109,262,151,93,189,274,103,205,143,158,173,151,200,81,107,93,71,77,171,142,203,227,109,195,102,79,208,70,83,122,155,150,1280,	0,9709,12888,13496,14844,15763,19054,20069,21257,21501,22319,24048,24933,25379,27455,29135,30809,31321,36148,36897,37516,38637,38992,40290,40543,41291,41970,42332,44265,46277,47546,48765,49674,50487,55236,55610,58313,58740,59439,59802,60622,64032,
scaffold_m19_p_1	5911030	5976328	ATG2B_x2	0	+	5911423	5975273	0	42	555,163,153,103,163,180,97,186,155,109,262,151,93,189,274,103,205,143,158,173,151,200,81,107,93,71,77,171,142,203,227,109,195,102,79,208,70,83,122,155,150,1286,	0,9689,12868,13476,14824,15743,19034,20049,21234,21481,22299,24028,24913,25359,27435,29115,30789,31301,36128,36877,37496,38617,38972,40270,40523,41271,41950,42312,44245,46257,47526,48745,49654,50467,55216,55590,58293,58720,59419,59782,60602,64012,
scaffold_m19_p_1	5964351	5976323	ATG2B_x1	0	+	5969376	5975273	0	8	1974,789,531,83,122,155,150,1281,	0,2269,4509,5399,6098,6461,7281,10691,
scaffold_m19_p_1	5979682	5980078	unknown_1372	0	+	5979682	5980078	0	1	396,	0,
scaffold_m19_p_1	6002055	6010226	BDKRB1_x1	0	-	6002477	6003542	0	2	1497,108,	0,8063,
scaffold_m19_p_1	6020564	6045495	BDKRB2_x1	0	-	6021289	6025443	0	4	1836,116,86,428,	0,4805,8166,24503,
scaffold_m19_p_1	6091280	6096338	unknown_1373	0	+	6094860	6095592	0	2	559,2689,	0,2369,
scaffold_m19_p_1	6110185	6110746	unknown_1374	0	-	6110185	6110746	0	1	561,	0,
scaffold_m19_p_1	6113985	6114483	unknown_1375	0	+	6113985	6114483	0	1	498,	0,
scaffold_m19_p_1	6115459	6138366	C14orf132_x1	0	-	6115595	6138094	0	2	361,299,	0,22608,
scaffold_m19_p_1	6189586	6189733	TUNAR_x1	0	-	6189586	6189733	0	1	147,	0,
scaffold_m19_p_1	6206830	6207268	unknown_1376	0	-	6206830	6207268	0	1	438,	0,
scaffold_m19_p_1	6333190	6337342	AL139020.1_x1	0	+	6333190	6337342	0	3	117,171,48,	0,3517,4104,
scaffold_m19_p_1	6405440	6412648	GLRX5_x1	0	-	6405440	6412648	0	2	179,292,	0,6916,
scaffold_m19_p_1	6429143	6501845	SYNE3_x3	0	+	6458942	6499503	0	18	94,158,173,310,162,348,137,175,183,144,135,162,173,136,168,150,39,2543,	0,29785,34569,36073,41569,43215,45829,47052,50024,51124,52055,55150,55466,56039,57618,59381,60528,70159,
scaffold_m19_p_1	6429143	6501845	SYNE3_x4	0	+	6458942	6499503	0	18	94,158,173,310,162,348,137,175,183,144,135,162,173,136,153,150,39,2543,	0,29785,34569,36073,41569,43215,45829,47052,50024,51124,52055,55150,55466,56039,57633,59381,60528,70159,
scaffold_m19_p_1	6429150	6501584	SYNE3_x2	0	+	6458942	6499503	0	18	87,158,173,310,162,348,137,175,183,144,135,162,173,136,183,150,39,2282,	0,29778,34562,36066,41562,43208,45822,47045,50017,51117,52048,55143,55459,56032,57596,59374,60521,70152,
scaffold_m19_p_1	6429174	6499716	SYNE3_x1	0	+	6465292	6499503	0	17	63,158,310,162,348,137,175,183,144,135,162,173,136,183,150,39,414,	0,29754,36042,41538,43184,45798,47021,49993,51093,52024,55119,55435,56008,57572,59350,60497,70128,
scaffold_m19_p_1	6445298	6446096	unknown_1377	0	-	6445298	6446096	0	1	798,	0,
scaffold_m19_p_1	6450093	6451948	unknown_1378	0	-	6450405	6451743	0	2	909,382,	0,1473,
scaffold_m19_p_1	6504004	6504361	unknown_14	0	-	6504004	6504361	0	1	357,	0,
scaffold_m19_p_1	6532212	6532731	unknown_15	0	-	6532212	6532731	0	1	519,	0,
scaffold_m19_p_1	6539696	6540155	unknown_1379	0	-	6539696	6540155	0	1	459,	0,
scaffold_m19_p_1	6541538	6541940	unknown_1380	0	-	6541538	6541940	0	1	402,	0,
scaffold_m19_p_1	6548168	6641651	CLMN_x4	0	+	6548430	6641451	0	12	111,105,62,96,84,93,191,194,83,1641,200,273,	0,239,63145,68523,70348,74434,76371,78375,79334,83457,88951,93210,
scaffold_m19_p_1	6548369	6644323	CLMN_x3	0	+	6548430	6644287	0	14	143,62,96,84,93,191,194,83,1641,200,61,71,93,208,	0,62944,68322,70147,74233,76170,78174,79133,83256,88750,93009,93658,94148,95746,
scaffold_m19_p_1	6548391	6644340	CLMN_x5	0	+	6548430	6644287	0	13	121,62,96,84,93,191,194,83,1641,200,61,71,225,	0,62922,68300,70125,74211,76148,78152,79111,83234,88728,92987,93636,95724,
scaffold_m19_p_1	6554771	6645801	CLMN_x2	0	+	6616751	6644287	0	14	260,62,96,84,93,191,194,83,1641,200,61,71,93,1686,	0,56542,61920,63745,67831,69768,71772,72731,76854,82348,86607,87256,87746,89344,
scaffold_m19_p_1	6628268	6637197	CLMN_x1	0	+	6633009	6637153	0	2	4998,78,	0,8851,
scaffold_m19_p_1	6648702	6649215	unknown_1381	0	+	6648702	6649215	0	1	513,	0,
scaffold_m19_p_1	6671111	6734462	DICER1_x2	0	+	6695460	6734462	0	28	309,64,101,189,163,131,135,161,169,473,133,243,155,133,76,140,180,214,154,183,106,176,781,156,889,269,76,53,	0,19737,20740,24304,25135,26252,27326,27872,29917,31304,38188,39507,40336,42913,43852,44584,45503,45910,46324,47424,47855,49145,50123,53961,57470,60022,62866,63298,
scaffold_m19_p_1	6671111	6738913	DICER1_x1	0	+	6695460	6734575	0	29	309,64,101,189,163,131,135,161,169,473,133,243,155,133,76,140,180,214,154,183,106,176,781,156,889,269,163,76,4504,	0,19737,20740,24304,25135,26252,27326,27872,29917,31304,38188,39507,40336,42913,43852,44584,45503,45910,46324,47424,47855,49145,50123,53961,57470,60022,62612,62866,63298,
scaffold_m19_p_1	6775691	6776252	unknown_1382	0	-	6775691	6776252	0	1	561,	0,
scaffold_m19_p_1	6924140	6924586	unknown_1383	0	-	6924140	6924586	0	2	43,329,	0,117,
scaffold_m19_p_1	6924624	6925035	KRT19-like	0	+	6924624	6925035	0	1	411,	0,
scaffold_m19_p_1	6948584	6950472	GSC_x1	0	+	6948674	6950221	0	3	448,260,407,	0,906,1481,
scaffold_m19_p_1	6981918	6982322	unknown_16	0	-	6981918	6982322	0	1	404,	0,
scaffold_m19_p_1	7022224	7033853	SERPINA13P_x1	0	-	7024921	7031561	0	5	2907,121,271,600,157,	0,6316,6907,8754,11472,
scaffold_m19_p_1	7037826	7050962	SERPINA3_x1	0	-	7038036	7049202	0	8	411,148,274,654,99,98,142,1050,	0,1257,3129,5007,8684,10579,11293,12086,
scaffold_m19_p_1	7037826	7050962	SERPINA3B_x1	0	-	7038036	7049202	0	8	411,148,274,654,99,98,142,1050,	0,1257,3129,5007,8684,10579,11293,12086,
scaffold_m19_p_1	7037829	7045461	SERPINA3_x2	0	-	7038036	7043470	0	5	408,148,274,654,60,	0,1254,3126,5004,7572,
scaffold_m19_p_1	7046382	7047530	SERPINA3B_x2	0	-	7046513	7047472	0	2	227,139,	0,1009,
scaffold_m19_p_1	7047581	7049202	SERPINA3B_x3	0	-	7047581	7049202	0	3	38,98,83,	0,824,1538,
scaffold_m19_p_1	7056261	7067525	SERPINA5_x5	0	-	7057143	7062269	0	5	1071,148,271,644,150,	0,2902,3430,5380,11114,
scaffold_m19_p_1	7056264	7067494	SERPINA5_x4	0	-	7057038	7062269	0	6	858,102,148,271,644,119,	0,966,2899,3427,5377,11111,
scaffold_m19_p_1	7056267	7064105	SERPINA5_x2	0	-	7057143	7063855	0	5	1065,148,271,644,258,	0,2896,3424,5374,7580,
scaffold_m19_p_1	7056267	7062303	SERPINA5_x3	0	-	7057143	7059879	0	4	1065,148,923,662,	0,2896,3424,5374,
scaffold_m19_p_1	7056271	7067497	SERPINA5_x1	0	-	7057268	7062269	0	5	1015,148,271,644,122,	0,2892,3420,5370,11104,
scaffold_m19_p_1	7074960	7083114	SERPINA4_x1	0	-	7075046	7080974	0	5	287,160,274,645,127,	0,1035,1972,5386,8027,
scaffold_m19_p_1	7105270	7119714	SERPINA12_x1	0	+	7110850	7119431	0	5	202,651,271,148,475,	0,5563,8065,12205,13969,
scaffold_m19_p_1	7127160	7148453	SERPINA9_x1	0	+	7137133	7146680	0	5	83,668,271,148,1974,	0,9957,16280,17794,19319,
scaffold_m19_p_1	7155826	7165550	SERPINA11_x1	0	+	7158931	7165386	0	5	102,625,268,148,368,	0,3102,5356,8487,9356,
scaffold_m19_p_1	7182071	7200979	SERPINA1_x2	0	+	7198606	7200979	0	9	237,118,67,169,1909,436,107,644,275,	0,1631,2793,3720,6212,9490,11824,16531,18633,
scaffold_m19_p_1	7182071	7204503	SERPINA1_x1	0	+	7198606	7203415	0	11	237,118,67,169,1909,436,107,644,271,148,1280,	0,1631,2793,3720,6212,9490,11824,16531,18633,20184,21152,
scaffold_m19_p_1	7236014	7253507	SERPINA6_x1	0	+	7242213	7253253	0	5	94,614,271,148,455,	0,6180,12650,15555,17038,
scaffold_m19_p_1	7259897	7269274	SERPINA10_x2	0	+	7262801	7268431	0	5	150,730,112,151,1035,	0,2853,4921,6362,8342,
scaffold_m19_p_1	7259897	7269274	SERPINA10_x1	0	+	7262801	7268431	0	5	150,730,274,151,1035,	0,2853,4759,6362,8342,
scaffold_m19_p_1	7273585	7293995	PPP4R4_x1	0	-	7274666	7293739	0	10	1106,151,71,94,84,70,75,42,145,267,	0,3451,9313,12126,12516,13040,14406,14561,17399,20143,
scaffold_m19_p_1	7273587	7357294	PPP4R4_x2	0	-	7274666	7315659	0	24	1104,151,71,94,84,70,75,42,145,148,106,183,84,78,120,170,123,122,108,107,74,148,74,30,	0,3449,9311,12124,12514,13038,14404,14559,17397,21358,23601,26242,27027,27997,30493,30942,32377,35225,37707,38838,41155,41951,82055,83677,
scaffold_m19_p_1	7273589	7357558	PPP4R4_x4	0	-	7274666	7315659	0	24	1093,151,71,94,84,70,75,42,145,148,106,183,84,78,120,170,123,122,108,107,74,148,74,294,	0,3447,9309,12122,12512,13036,14402,14557,17395,21356,23599,26240,27025,27995,30491,30940,32375,35223,37705,38836,41153,41949,82053,83675,
scaffold_m19_p_1	7273663	7357554	PPP4R4_x3	0	-	7274666	7357387	0	25	1028,151,71,94,84,70,75,42,145,148,106,183,84,78,120,170,123,122,108,107,74,148,103,74,290,	0,3373,9235,12048,12438,12962,14328,14483,17321,21282,23525,26166,26951,27921,30417,30866,32301,35149,37631,38762,41079,41875,58080,81979,83601,
scaffold_m19_p_1	7390029	7391864	ENST00000238609.IFI27L2.12	0	+	7390158	7391847	0	4	136,30,162,217,	0,316,889,1618,
scaffold_m19_p_1	7390890	7391864	ENST00000556727.IFI27L2	0	+	7390890	7391847	0	2	190,217,	0,757,
scaffold_m19_p_1	7390890	7391721	ENST00000618863.IFI27.243947	0	+	7390890	7391721	0	2	190,74,	0,757,
scaffold_m19_p_1	7390918	7391672	ENST00000553664.IFI27L1.62089	0	+	7390918	7391672	0	2	162,25,	0,729,
scaffold_m19_p_1	7390918	7391155	ENST00000554562.IFI27L1.62089	0	+	7390918	7391155	0	1	237,	0,
scaffold_m19_p_1	7390918	7391080	ENSMUST00000044687.Ifi27l2b.186750	0	+	7390918	7391080	0	1	162,	0,
scaffold_m19_p_1	7390918	7391748	ENST00000555523.IFI27L1.62089	0	+	7390918	7391748	0	2	162,101,	0,729,
scaffold_m19_p_1	7390918	7391721	ENST00000616764.IFI27.243947	0	+	7390918	7391721	0	2	162,74,	0,729,
scaffold_m19_p_1	7390921	7391721	ENST00000620066.IFI27.243947	0	+	7390921	7391721	0	2	159,74,	0,726,
scaffold_m19_p_1	7390956	7391864	ENST00000556727.IFI27L2.12	0	+	7390956	7391847	0	2	124,217,	0,691,
scaffold_m19_p_1	7397103	7401738	IFI27_x1	0	-	7397250	7401738	0	5	224,162,30,129,97,	0,726,1771,3492,4538,
scaffold_m19_p_1	7410512	7425908	IFI27L2_x1	0	-	7410579	7412357	0	5	222,162,30,140,6416,	0,758,1817,8428,8980,
scaffold_m19_p_1	7410564	7419962	IFI27L2_x2	0	-	7410579	7419568	0	6	170,162,30,144,144,68,	0,706,1765,8372,8928,9330,
scaffold_m19_p_1	7425466	7440726	DDX24_x4	0	+	7427031	7440450	0	8	130,720,522,154,516,118,130,551,	0,1560,5502,6963,7638,11552,12924,14709,
scaffold_m19_p_1	7425500	7440727	DDX24_x5	0	+	7427031	7440450	0	9	96,720,522,154,516,76,189,130,552,	0,1526,5468,6929,7604,10028,11447,12890,14675,
scaffold_m19_p_1	7425501	7439258	DDX24_x3	0	+	7427031	7438801	0	8	95,720,522,154,516,76,189,868,	0,1525,5467,6928,7603,10027,11446,12889,
scaffold_m19_p_1	7425501	7440726	DDX24_x2	0	+	7427031	7440450	0	9	95,868,524,154,516,76,189,130,551,	0,1525,5465,6928,7603,10027,11446,12889,14674,
scaffold_m19_p_1	7425512	7440726	DDX24_x1	0	+	7427031	7437151	0	7	84,720,522,154,516,76,3779,	0,1514,5456,6917,7592,10016,11435,
scaffold_m19_p_1	7427031	7440727	DDX24_x6	0	+	7427031	7440450	0	9	505,60,522,154,516,76,189,130,552,	0,655,3937,5398,6073,8497,9916,11359,13144,
scaffold_m19_p_1	7442410	7459528	OTUB2_x3	0	-	7445628	7449915	0	6	3428,195,85,119,96,264,	0,3963,4743,7398,8828,16854,
scaffold_m19_p_1	7443106	7459417	OTUB2_x2	0	-	7445809	7449915	0	6	2732,187,85,119,96,153,	0,3267,4047,6702,8132,16158,
scaffold_m19_p_1	7443107	7459827	OTUB2_x1	0	-	7446065	7459622	0	5	3453,85,119,96,208,	0,4046,6701,8131,16512,
scaffold_m19_p_1	7444489	7445092	unknown_1384	0	-	7444489	7445092	0	1	603,	0,
scaffold_m19_p_1	7445628	7455561	OTUB2_x4	0	-	7445628	7455561	0	6	210,195,85,119,96,3,	0,745,1525,4180,5610,9930,
scaffold_m19_p_1	7467093	7478069	CCDC197_x6	0	-	7468150	7474124	0	7	1204,117,120,111,191,252,68,	0,4064,4453,5392,6968,9985,10908,
scaffold_m19_p_1	7467097	7478046	CCDC197_x5	0	-	7471079	7477226	0	7	4177,120,111,191,83,136,45,	0,4449,5388,6964,8692,10097,10904,
scaffold_m19_p_1	7467115	7478048	CCDC197_x7	0	-	7468150	7477197	0	8	1182,117,120,111,191,83,252,37,	0,4042,4431,5370,6946,8674,9963,10896,
scaffold_m19_p_1	7468053	7477867	CCDC197_x4	0	-	7468266	7477197	0	9	244,116,117,120,111,191,83,252,152,	0,2540,3104,3493,4432,6008,7736,9025,9662,
scaffold_m19_p_1	7469860	7478069	CCDC197_x3	0	-	7471079	7477197	0	7	1414,120,111,191,83,252,58,	0,1686,2625,4201,5929,7218,8151,
scaffold_m19_p_1	7470206	7478039	CCDC197_x2	0	-	7470467	7477197	0	9	295,155,117,120,111,191,83,252,38,	0,387,951,1340,2279,3855,5583,6872,7795,
scaffold_m19_p_1	7475148	7492433	CCDC197_x1	0	-	7475466	7477197	0	3	724,252,82,	0,1930,17203,
scaffold_m19_p_1	7492629	7530380	ASB2_x1	0	+	7501230	7529886	0	10	98,279,99,167,156,246,172,565,154,631,	0,8528,16438,19593,20571,22734,25933,32709,34347,37120,
scaffold_m19_p_1	7533555	7540720	FAM181A_x1	0	-	7533999	7534878	0	2	1409,150,	0,7015,
scaffold_m19_p_1	7540279	7540651	unknown_1385	0	+	7540279	7540651	0	1	372,	0,
scaffold_m19_p_1	7608386	7655652	PRIMA1_x2	0	+	7609158	7654178	0	5	77,124,136,130,1577,	0,741,7040,37787,45689,
scaffold_m19_p_1	7608386	7655652	PRIMA1_x3	0	+	7609158	7651438	0	6	77,124,136,130,152,1577,	0,741,7040,37787,43036,45689,
scaffold_m19_p_1	7609150	7617373	PRIMA1_x1	0	+	7609158	7615570	0	2	101,1947,	0,6276,
scaffold_m19_p_1	7664515	7872695	UNC79_x8	0	-	7665721	7872606	0	51	1407,42,78,198,187,176,90,78,105,111,69,174,86,113,39,141,103,84,108,1218,150,163,183,287,66,180,202,182,158,149,80,142,228,222,141,124,191,231,172,230,29,41,89,65,130,56,93,171,146,121,111,	0,3021,9456,11322,13014,14166,16422,20068,26739,29690,32751,36154,37185,37369,42968,46070,48836,52538,59480,62942,64748,67389,68114,70643,77935,79630,80457,82420,85545,89826,90058,93134,96123,98301,101023,103362,104058,111968,113574,115657,121265,122690,123360,126416,147407,148227,153023,161484,165072,171902,208069,
scaffold_m19_p_1	7664716	7872724	UNC79_x6	0	-	7665721	7826087	0	49	1206,42,78,198,187,176,90,78,105,111,69,174,86,113,39,141,103,84,108,1218,163,183,287,180,202,182,158,149,80,142,228,222,141,124,191,231,172,230,29,41,89,65,130,56,93,171,115,121,140,	0,2820,9255,11121,12813,13965,16221,19867,26538,29489,32550,35953,36984,37168,42767,45869,48635,52337,59279,62741,67188,67913,70442,79429,80256,82219,85344,89625,89857,92933,95922,98100,100822,103161,103857,111767,113373,115456,121064,122489,123159,126215,147206,148026,152822,161283,165061,171701,207868,
scaffold_m19_p_1	7664719	7732768	UNC79_x3	0	-	7665721	7732665	0	24	1203,42,78,198,187,176,90,78,105,111,69,174,86,113,39,141,103,84,108,1218,150,32,65,139,	0,2817,9252,11118,12810,13962,16218,19864,26535,29486,32547,35950,36981,37165,42764,45866,48632,52334,59276,62738,64544,67185,67283,67910,
scaffold_m19_p_1	7664754	7872690	UNC79_x12	0	-	7665721	7872606	0	52	1168,42,78,198,187,176,90,78,105,111,69,174,86,113,39,141,103,84,117,108,1218,150,163,183,287,66,180,202,182,158,149,80,142,228,222,141,124,191,231,172,230,29,41,89,65,130,56,93,171,146,121,106,	0,2782,9217,11083,12775,13927,16183,19829,26500,29451,32512,35915,36946,37130,42729,45831,48597,52299,55124,59241,62703,64509,67150,67875,70404,77696,79391,80218,82181,85306,89587,89819,92895,95884,98062,100784,103123,103819,111729,113335,115418,121026,122451,123121,126177,147168,147988,152784,161245,164833,171663,207830,
scaffold_m19_p_1	7664754	7872690	UNC79_x11	0	-	7665721	7872606	0	51	1168,42,78,198,187,176,90,78,105,111,69,174,86,113,39,141,103,84,117,108,1218,163,183,287,66,180,202,182,158,149,80,142,228,222,141,124,191,231,172,230,29,41,89,65,130,56,93,171,305,121,106,	0,2782,9217,11083,12775,13927,16183,19829,26500,29451,32512,35915,36946,37130,42729,45831,48597,52299,55124,59241,62703,67150,67875,70404,77696,79391,80218,82181,85306,89587,89819,92895,95884,98062,100784,103123,103819,111729,113335,115418,121026,122451,123121,126177,147168,147988,152784,161245,164833,171663,207830,
scaffold_m19_p_1	7664754	7872690	UNC79_x10	0	-	7665721	7872606	0	50	1168,42,78,198,187,176,90,78,105,111,69,174,86,113,39,141,103,84,117,108,1218,163,183,287,180,202,182,158,149,80,142,228,222,141,124,191,231,172,230,29,41,89,65,130,56,93,171,305,121,106,	0,2782,9217,11083,12775,13927,16183,19829,26500,29451,32512,35915,36946,37130,42729,45831,48597,52299,55124,59241,62703,67150,67875,70404,79391,80218,82181,85306,89587,89819,92895,95884,98062,100784,103123,103819,111729,113335,115418,121026,122451,123121,126177,147168,147988,152784,161245,164833,171663,207830,
scaffold_m19_p_1	7664754	7873294	UNC79_x9	0	-	7665721	7826087	0	50	1168,42,78,198,187,176,90,78,105,111,69,174,86,113,39,141,103,84,117,108,1218,163,183,287,180,202,182,158,149,80,142,228,222,141,124,191,231,172,230,29,41,89,65,130,56,93,171,146,121,525,	0,2782,9217,11083,12775,13927,16183,19829,26500,29451,32512,35915,36946,37130,42729,45831,48597,52299,55124,59241,62703,67150,67875,70404,79391,80218,82181,85306,89587,89819,92895,95884,98062,100784,103123,103819,111729,113335,115418,121026,122451,123121,126177,147168,147988,152784,161245,164833,171663,208015,
scaffold_m19_p_1	7664754	7872690	UNC79_x7	0	-	7665721	7872606	0	49	1168,42,78,198,187,176,90,78,105,111,69,174,86,113,39,141,103,84,108,1218,163,183,287,180,202,182,158,149,80,142,228,222,141,124,191,231,172,230,29,41,89,65,130,56,93,171,305,121,106,	0,2782,9217,11083,12775,13927,16183,19829,26500,29451,32512,35915,36946,37130,42729,45831,48597,52299,59241,62703,67150,67875,70404,79391,80218,82181,85306,89587,89819,92895,95884,98062,100784,103123,103819,111729,113335,115418,121026,122451,123121,126177,147168,147988,152784,161245,164833,171663,207830,
scaffold_m19_p_1	7665345	7695191	UNC79_x2	0	-	7665721	7684604	0	11	577,42,78,198,187,176,90,78,105,111,122,	0,2191,8626,10492,12184,13336,15592,19238,25909,28860,29724,
scaffold_m19_p_1	7665346	7730525	UNC79_x1	0	-	7665721	7728307	0	20	576,42,78,198,187,176,90,78,105,111,69,174,86,113,39,141,103,84,108,3068,	0,2190,8625,10491,12183,13335,15591,19237,25908,28859,31920,35323,36354,36538,42137,45239,48005,51707,58649,62111,
scaffold_m19_p_1	7665347	7872906	UNC79_x5	0	-	7665721	7826087	0	50	575,42,78,147,187,176,90,78,105,111,69,174,86,113,39,141,103,84,108,1218,150,163,183,287,180,202,182,158,149,80,142,228,222,141,124,191,231,172,230,29,41,89,65,130,56,93,171,146,121,137,	0,2189,8624,10490,12182,13334,15590,19236,25907,28858,31919,35322,36353,36537,42136,45238,48004,51706,58648,62110,63916,66557,67282,69811,78798,79625,81588,84713,88994,89226,92302,95291,97469,100191,102530,103226,111136,112742,114825,120433,121858,122528,125584,146575,147395,152191,160652,164240,171070,207422,
scaffold_m19_p_1	7743174	7872908	UNC79_x4	0	-	7744140	7829834	0	26	1151,202,182,158,149,80,142,228,222,141,124,191,231,172,230,29,41,89,65,130,56,93,171,305,121,139,	0,1798,3761,6886,11167,11399,14475,17464,19642,22364,24703,25399,33309,34915,36998,42606,44031,44701,47757,68748,69568,74364,82825,86413,93243,129595,
scaffold_m19_p_1	7896124	7896998	COX8C_x1	0	-	7896124	7896998	0	2	93,114,	0,760,
scaffold_m19_p_1	7897169	7967825	BTBD7_x1	0	+	7929824	7963407	0	15	196,167,69,68,145,188,1080,209,76,161,144,190,179,447,5234,	0,5313,7170,9329,10518,32549,33089,48915,50605,54369,56682,58369,61224,63063,65422,
scaffold_m19_p_1	7913116	7967825	BTBD7_x2	0	+	7913116	7963407	0	9	121,209,76,161,144,190,179,447,5234,	0,32968,34658,38422,40735,42422,45277,47116,49475,
scaffold_m19_p_1	7969950	7986238	ENST00000013070.UBR7	0	-	7972059	7986203	0	11	2202,62,163,150,209,106,54,96,61,134,185,	0,6069,7149,7830,8143,8719,9058,12216,13192,13713,16103,
scaffold_m19_p_1	7969950	7986238	ENST00000013070.UBR7	0	-	7972059	7986203	0	10	2202,62,163,150,209,106,54,61,134,185,	0,6069,7149,7830,8143,8719,9058,13192,13713,16103,
scaffold_m19_p_1	7971930	7986238	ENST00000013070.UBR7	0	-	7971930	7986203	0	5	97,88,61,134,185,	0,10244,11212,11733,14123,
scaffold_m19_p_1	7972117	7986238	ENST00000013070.UBR7	0	-	7972117	7986203	0	10	35,163,150,209,106,54,96,61,134,185,	0,4982,5663,5976,6552,6891,10049,11025,11546,13936,
scaffold_m19_p_1	7986398	8000317	FHL1_x1	0	+	7994769	7995618	0	2	267,5729,	0,8190,
scaffold_m19_p_1	7986454	7997173	GON7_x1	0	+	7986454	7989187	0	3	211,851,2585,	0,2638,8134,
scaffold_m19_p_1	8002085	8004284	ENST00000415050.TMEM251	0	-	8002936	8003332	0	2	1263,51,	0,2148,
scaffold_m19_p_1	8002269	8003880	ENST00000415050.TMEM251.12	0	-	8002936	8003880	0	2	1079,80,	0,1531,
scaffold_m19_p_1	8026248	8026656	unknown_1386	0	-	8026248	8026656	0	1	408,	0,
scaffold_m19_p_1	8051139	8172351	ITPK1_x1	0	+	8051879	8170691	0	11	150,230,25,126,118,99,41,166,68,163,2019,	0,605,30916,74719,86869,105882,106366,108726,113698,116719,119193,
scaffold_m19_p_1	8179857	8191292	CHGA_x1	0	-	8180040	8191081	0	9	310,74,482,444,99,69,94,47,257,	0,414,2518,3689,5610,6692,7537,10314,11178,
scaffold_m19_p_1	8179871	8191292	CHGA_x2	0	-	8180261	8191081	0	8	474,482,444,99,69,94,47,257,	0,2504,3675,5596,6678,7523,10300,11164,
scaffold_m19_p_1	8179871	8191292	CHGA_x3	0	-	8180261	8191081	0	8	474,482,450,99,69,94,47,257,	0,2504,3669,5596,6678,7523,10300,11164,
scaffold_m19_p_1	8203363	8210355	unknown_1387	0	-	8203989	8204935	0	7	936,275,123,105,424,84,333,	0,1348,1898,3970,4685,5943,6659,
scaffold_m19_p_1	8240266	8276160	GOLGA5_x4	0	-	8240676	8273528	0	13	491,64,106,226,99,129,171,204,124,220,228,577,141,	0,1775,6039,10376,14311,16790,19904,24241,26888,27462,28976,32715,35753,
scaffold_m19_p_1	8240267	8276108	GOLGA5_x3	0	-	8240676	8264582	0	11	490,64,106,226,99,129,171,3441,228,577,89,	0,1774,6038,10375,14310,16789,19903,24240,28975,32714,35752,
scaffold_m19_p_1	8240268	8276160	GOLGA5_x2	0	-	8240676	8267274	0	12	489,64,106,226,99,129,171,204,794,228,577,141,	0,1773,6037,10374,14309,16788,19902,24239,26886,28974,32713,35751,
scaffold_m19_p_1	8246084	8276150	GOLGA5_x1	0	-	8246301	8273528	0	11	327,226,99,129,171,204,124,220,228,577,131,	0,4558,8493,10972,14086,18423,21070,21644,23158,26897,29935,
scaffold_m19_p_1	8297797	8324732	LGMN_x1	0	+	8307208	8324262	0	14	147,167,98,82,86,76,63,67,119,90,201,171,68,513,	0,9397,15902,16986,18384,19591,20099,20924,21848,22054,22874,24943,26086,26422,
scaffold_m19_p_1	8307223	8325214	LGMN_x2	0	+	8307223	8324262	0	13	138,98,82,86,76,63,67,119,90,201,171,68,995,	0,6476,7560,8958,10165,10673,11498,12422,12628,13448,15517,16660,16996,
scaffold_m19_p_1	8307223	8325214	LGMN_x3	0	+	8307223	8324262	0	12	138,98,82,86,76,63,67,119,90,201,68,995,	0,6476,7560,8958,10165,10673,11498,12422,12628,13448,16660,16996,
scaffold_m19_p_1	8335796	8441937	RIN3_x3	0	-	8336521	8441937	0	11	1052,164,132,309,958,371,92,73,118,205,44,	0,3742,10727,25701,27555,28756,36668,46532,67116,76236,106097,
scaffold_m19_p_1	8335796	8441937	RIN3_x2	0	-	8336521	8441937	0	10	1052,164,132,309,1572,92,73,118,205,44,	0,3742,10727,25701,27555,36668,46532,67116,76236,106097,
scaffold_m19_p_1	8335803	8365101	RIN3_x1	0	-	8336521	8364405	0	6	1045,164,132,309,1572,50,	0,3735,10720,25694,27548,29248,
scaffold_m19_p_1	8453515	8594879	SLC24A4_x3	0	-	8459602	8590676	0	17	6240,66,113,115,167,208,170,86,54,26,75,104,85,75,77,108,4333,	0,7320,7818,11981,19129,36534,41277,45026,46827,49399,52356,53212,53848,54880,58416,135008,137031,
scaffold_m19_p_1	8453515	8594879	SLC24A4_x4	0	-	8459602	8590676	0	17	6240,66,113,115,167,208,170,143,54,26,75,104,85,75,77,108,4333,	0,7320,7818,11981,19129,36534,41277,44969,46827,49399,52356,53212,53848,54880,58416,135008,137031,
scaffold_m19_p_1	8453675	8461618	SLC24A4_x2	0	-	8459602	8461465	0	3	6080,66,285,	0,7160,7658,
scaffold_m19_p_1	8458892	8500512	SLC24A4_x1	0	-	8459602	8494924	0	10	863,66,113,115,167,208,1850,333,1257,170,	0,1943,2441,6604,13752,31157,35900,38076,38478,41450,
scaffold_m19_p_1	8606062	8606506	unknown_1388	0	-	8606062	8606506	0	1	444,	0,
scaffold_m19_p_1	8622890	8623523	unknown_17	0	-	8622890	8623463	0	2	192,150,	0,483,
scaffold_m19_p_1	8688748	8715613	CPSF2_x1	0	-	8689762	8715613	0	15	1107,135,300,226,153,201,101,291,188,116,130,106,160,179,30,	0,1472,2820,4268,6176,6888,7424,13488,14439,16060,16840,17971,18154,19418,26835,
scaffold_m19_p_1	8723286	8724484	NDUFB1_x1	0	+	8723286	8724417	0	2	137,104,	0,1094,
scaffold_m19_p_1	8730094	8764058	ATXN3_x2	0	+	8730191	8759691	0	11	121,165,45,86,67,88,133,167,97,110,4465,	0,7300,7727,12042,12513,15138,15627,16293,17635,23678,29499,
scaffold_m19_p_1	8730136	8764031	ATXN3_x3	0	+	8730191	8759691	0	11	79,165,45,86,67,88,133,167,97,110,4435,	0,7258,7685,12000,12471,15096,15585,16251,17593,23636,29460,
scaffold_m19_p_1	8730136	8747830	ATXN3_x10	0	+	8730191	8747830	0	9	79,165,45,86,67,88,133,167,101,	0,7258,7685,12000,12471,15096,15585,16251,17593,
scaffold_m19_p_1	8730136	8753995	ATXN3_x8	0	+	8730191	8753995	0	10	79,165,45,86,67,88,133,167,97,223,	0,7258,7685,12000,12471,15096,15585,16251,17593,23636,
scaffold_m19_p_1	8730136	8764031	ATXN3_x7	0	+	8730191	8759691	0	10	79,165,86,67,88,133,167,97,110,4435,	0,7258,12000,12471,15096,15585,16251,17593,23636,29460,
scaffold_m19_p_1	8730136	8764031	ATXN3_x6	0	+	8730191	8759691	0	9	79,86,67,88,133,167,97,110,4435,	0,12000,12471,15096,15585,16251,17593,23636,29460,
scaffold_m19_p_1	8730136	8764031	ATXN3_x5	0	+	8730191	8759691	0	9	79,165,45,88,133,167,97,110,4435,	0,7258,7685,15096,15585,16251,17593,23636,29460,
scaffold_m19_p_1	8730136	8764031	ATXN3_x4	0	+	8730191	8759691	0	10	79,45,86,67,88,133,167,97,110,4435,	0,7685,12000,12471,15096,15585,16251,17593,23636,29460,
scaffold_m19_p_1	8730136	8748787	ATXN3_x9	0	+	8730191	8748787	0	10	79,165,45,86,67,88,133,167,97,52,	0,7258,7685,12000,12471,15096,15585,16251,17593,18599,
scaffold_m19_p_1	8730183	8764058	ATXN3_x1	0	+	8745783	8759691	0	11	32,165,45,361,67,88,133,167,97,110,4465,	0,7211,7638,11678,12424,15049,15538,16204,17546,23589,29410,
scaffold_m19_p_1	8759978	8760569	unknown_1389	0	+	8759978	8760569	0	1	591,	0,
scaffold_m19_p_1	8767642	8827977	TRIP11_x3	0	+	8781587	8827579	0	22	548,62,159,111,276,69,166,366,41,84,213,3006,141,194,164,104,100,82,115,117,142,613,	0,4359,8250,8863,13774,17747,19505,21254,24559,25176,27563,28362,34939,35687,39001,40263,43951,54459,55350,55898,57454,59722,
scaffold_m19_p_1	8767664	8829274	TRIP11_x4	0	+	8768063	8827579	0	21	526,62,111,276,69,166,366,41,84,213,3006,141,194,164,104,100,82,115,117,142,1910,	0,4337,8841,13752,17725,19483,21232,24537,25154,27541,28340,34917,35665,38979,40241,43929,54437,55328,55876,57432,59700,
scaffold_m19_p_1	8767686	8827977	TRIP11_x2	0	+	8792851	8827579	0	20	504,62,111,276,69,166,3346,84,213,3006,141,194,164,104,100,82,115,117,142,613,	0,4315,8819,13730,17703,19461,21210,25132,27519,28318,34895,35643,38957,40219,43907,54415,55306,55854,57410,59678,
scaffold_m19_p_1	8805987	8829259	TRIP11_x1	0	+	8806782	8827579	0	8	820,104,100,82,115,117,142,1895,	0,1918,5606,16114,17005,17553,19109,21377,
scaffold_m19_p_1	8843233	8918334	FBLN5_x1	0	+	8843728	8917514	0	11	512,55,52,255,123,117,120,123,127,196,982,	0,4226,5443,8314,45359,48805,52784,58118,59514,65551,74119,
scaffold_m19_p_1	8843233	8918334	FBLN5_x2	0	+	8844212	8917514	0	12	512,169,55,52,255,123,117,120,123,127,196,982,	0,869,4226,5443,8314,45359,48805,52784,58118,59514,65551,74119,
scaffold_m19_p_1	8939817	8980875	TC2N_x2	0	+	8950756	8978038	0	12	107,80,234,168,92,76,101,117,192,115,200,2948,	0,10926,12297,21273,22706,24144,24752,25257,26804,30083,33222,38110,
scaffold_m19_p_1	8939817	8980875	TC2N_x3	0	+	8950756	8978038	0	11	107,80,234,168,92,76,101,117,115,200,2948,	0,10926,12297,21273,22706,24144,24752,25257,30083,33222,38110,
scaffold_m19_p_1	8939879	8958131	TC2N_x1	0	+	8950756	8952359	0	3	45,80,6017,	0,10864,12235,
scaffold_m19_p_1	9005240	9005708	unknown_1390	0	-	9005240	9005708	0	1	468,	0,
scaffold_m19_p_1	9008012	9084320	CATSPERB_x6	0	+	9053836	9084025	0	28	297,82,89,141,61,96,150,96,119,33,49,67,47,156,153,145,159,155,188,339,140,198,111,111,136,101,75,463,	0,2601,7236,9239,12599,15832,20349,24540,24746,26370,27774,28794,29137,29579,31299,34660,42894,45815,51486,53630,60915,63282,64290,67782,69135,70705,72194,75845,
scaffold_m19_p_1	9008014	9077507	CATSPERB_x5	0	+	9010613	9077306	0	24	295,82,89,141,61,96,150,96,119,33,67,47,156,153,145,155,155,188,339,140,198,111,111,360,	0,2599,7234,9237,12597,15830,20347,24538,24744,26368,28792,29135,29577,31297,34658,42892,45813,51484,53628,60913,63280,64288,67780,69133,
scaffold_m19_p_1	9008014	9084320	CATSPERB_x4	0	+	9010613	9084025	0	27	295,113,82,89,141,61,96,150,119,33,67,47,156,153,145,155,155,188,339,140,198,111,111,136,101,75,463,	0,2310,2599,7234,9237,12597,15830,20347,24744,26368,28792,29135,29577,31297,34658,42892,45813,51484,53628,60913,63280,64288,67780,69133,70703,72192,75843,
scaffold_m19_p_1	9008014	9084324	CATSPERB_x3	0	+	9010613	9084025	0	26	295,82,89,141,61,96,150,96,119,33,67,47,156,153,145,155,155,188,140,198,111,111,136,101,75,467,	0,2599,7234,9237,12597,15830,20347,24538,24744,26368,28792,29135,29577,31297,34658,42892,45813,51484,60913,63280,64288,67780,69133,70703,72192,75843,
scaffold_m19_p_1	9008014	9084331	CATSPERB_x2	0	+	9010613	9084025	0	27	295,113,82,89,61,96,150,96,119,33,67,47,156,153,145,155,155,188,339,140,198,111,111,136,101,75,474,	0,2310,2599,7234,12597,15830,20347,24538,24744,26368,28792,29135,29577,31297,34658,42892,45813,51484,53628,60913,63280,64288,67780,69133,70703,72192,75843,
scaffold_m19_p_1	9010613	9084321	CATSPERB_x7	0	+	9010613	9084025	0	26	82,89,141,61,96,150,96,119,33,67,47,156,153,145,155,155,188,339,140,198,111,111,136,101,75,464,	0,4635,6638,9998,13231,17748,21939,22145,23769,26193,26536,26978,28698,32059,40293,43214,48885,51029,58314,60681,61689,65181,66534,68104,69593,73244,
scaffold_m19_p_1	9032778	9084323	CATSPERB_x1	0	+	9036800	9084025	0	18	99,2491,47,156,153,145,155,155,188,339,140,198,111,111,136,101,75,466,	0,1604,4371,4813,6533,9894,18128,21049,26720,28864,36149,38516,39524,43016,44369,45939,47428,51079,
scaffold_m19_p_1	9118712	9157457	PPP4R3A_x7	0	+	9119561	9156331	0	13	991,56,78,117,156,132,103,159,170,143,191,227,1237,	0,12593,23357,23516,24162,26287,26516,28226,33508,34733,35511,36145,37508,
scaffold_m19_p_1	9118712	9157457	PPP4R3A_x6	0	+	9119561	9156331	0	15	991,56,99,618,78,117,117,132,103,159,170,143,191,227,1237,	0,12593,15922,19946,23357,23516,24162,26287,26516,28226,33508,34733,35511,36145,37508,
scaffold_m19_p_1	9118720	9139820	PPP4R3A_x5	0	+	9119561	9139321	0	4	983,56,99,1162,	0,12585,15914,19938,
scaffold_m19_p_1	9118939	9157449	PPP4R3A_x4	0	+	9119561	9156331	0	15	764,56,99,618,78,117,156,132,103,159,170,143,191,227,1229,	0,12366,15695,19719,23130,23289,23935,26060,26289,27999,33281,34506,35284,35918,37281,
scaffold_m19_p_1	9119527	9157424	PPP4R3A_x3	0	+	9142009	9156331	0	15	176,56,99,2086,1299,117,117,132,103,159,170,143,191,227,1204,	0,11778,15107,19131,21321,22701,23347,25472,25701,27411,32693,33918,34696,35330,36693,
scaffold_m19_p_1	9119888	9157454	PPP4R3A_x2	0	+	9138733	9156331	0	15	244,56,99,618,78,117,117,132,103,159,170,143,191,227,1234,	0,11417,14746,18770,22181,22340,22986,25111,25340,27050,32332,33557,34335,34969,36332,
scaffold_m19_p_1	9144459	9157053	PPP4R3A_x1	0	+	9145032	9156331	0	8	672,103,159,170,143,191,227,833,	0,769,2479,7761,8986,9764,10398,11761,
scaffold_m19_p_1	9166988	9278637	CCDC88C_x5	0	+	9167126	9277403	0	30	198,101,109,70,59,84,141,185,82,159,147,145,185,159,1071,128,142,189,162,278,144,187,146,90,242,189,69,69,287,2248,	0,963,7698,46378,59122,60176,62586,63276,64114,64541,72097,72920,76126,79059,80434,82580,83626,84630,85982,87335,90819,93044,94077,96713,98139,103489,105123,107305,108043,109401,
scaffold_m19_p_1	9166988	9278637	CCDC88C_x4	0	+	9167126	9277403	0	30	198,101,109,70,59,84,141,185,82,159,147,145,185,138,1071,128,142,189,162,278,144,187,146,90,242,189,69,69,287,2248,	0,963,7698,46378,59122,60176,62586,63276,64114,64541,72097,72920,76126,79080,80434,82580,83626,84630,85982,87335,90819,93044,94077,96713,98139,103489,105123,107305,108043,109401,
scaffold_m19_p_1	9167067	9269137	CCDC88C_x3	0	+	9167126	9268136	0	26	119,101,109,70,59,84,141,185,82,159,147,145,185,138,1071,128,142,189,162,278,144,187,146,90,242,1168,	0,884,7619,46299,59043,60097,62507,63197,64035,64462,72018,72841,76047,79001,80355,82501,83547,84551,85903,87256,90740,92965,93998,96634,98060,100902,
scaffold_m19_p_1	9167077	9269135	CCDC88C_x2	0	+	9213390	9268136	0	27	109,101,206,109,70,59,84,141,185,82,159,147,145,185,138,1071,128,142,189,162,278,144,187,146,90,242,1166,	0,874,1442,7609,46289,59033,60087,62497,63187,64025,64452,72008,72831,76037,78991,80345,82491,83537,84541,85893,87246,90730,92955,93988,96624,98050,100892,
scaffold_m19_p_1	9167102	9266249	CCDC88C_x1	0	+	9167126	9265613	0	26	84,101,109,70,59,84,141,185,82,159,147,145,185,138,1071,128,142,189,162,278,144,187,146,90,242,716,	0,849,7584,46264,59008,60062,62472,63162,64000,64427,71983,72806,76012,78966,80320,82466,83512,84516,85868,87221,90705,92930,93963,96599,98025,98431,
scaffold_m19_p_1	9258016	9258322	unknown_18	0	-	9258016	9258322	0	1	306,	0,
scaffold_m19_p_1	9270292	9270725	unknown_19	0	-	9270292	9270725	0	1	433,	0,
scaffold_m19_p_1	9291797	9310686	GPR68_x1	0	+	9307518	9308607	0	3	154,158,3295,	0,278,15594,
scaffold_m19_p_1	9306349	9375989	DGLUCY_x5	0	-	9306349	9357303	0	14	12,152,120,149,100,261,204,123,151,202,160,133,92,175,	0,17110,20289,27360,30924,34873,39758,42291,43492,46149,47544,50851,65037,69465,
scaffold_m19_p_1	9314140	9375992	DGLUCY_x1	0	-	9314568	9357303	0	14	578,152,120,149,100,261,204,123,151,202,160,133,92,178,	0,9319,12498,19569,23133,27082,31967,34500,35701,38358,39753,43060,57246,61674,
scaffold_m19_p_1	9314140	9366081	DGLUCY_x2	0	-	9314568	9360930	0	13	578,152,120,149,100,261,204,123,151,202,160,133,5154,	0,9319,12498,19569,23133,27082,31967,34500,35701,38358,39753,43060,46787,
scaffold_m19_p_1	9314173	9375989	DGLUCY_x3	0	-	9314568	9371421	0	15	545,152,120,149,100,261,204,123,151,202,160,133,67,92,175,	0,9286,12465,19536,23100,27049,31934,34467,35668,38325,39720,43027,51908,57213,61641,
scaffold_m19_p_1	9314173	9375989	DGLUCY_x4	0	-	9314568	9357303	0	13	545,152,149,100,261,204,123,115,202,160,133,92,175,	0,9286,19536,23100,27049,31934,34467,35704,38325,39720,43027,57213,61641,
scaffold_m19_p_1	9417612	9494092	RPS6KA5_x2	0	+	9417827	9494092	0	6	321,72,219,116,108,6,	0,33090,51990,71736,74674,76474,
scaffold_m19_p_1	9417612	9529052	RPS6KA5_x3	0	+	9417827	9529052	0	13	321,72,219,116,108,84,104,151,162,126,134,94,177,	0,33090,51990,71736,74674,88971,91387,102079,104912,106323,106835,107637,111263,
scaffold_m19_p_1	9417612	9506574	RPS6KA5_x4	0	+	9417827	9506574	0	6	321,72,219,116,108,27,	0,33090,51990,71736,74674,88935,
scaffold_m19_p_1	9417645	9543627	RPS6KA5_x1	0	+	9417827	9542013	0	17	288,72,219,116,108,84,104,151,162,126,134,94,171,192,160,164,1854,	0,33057,51957,71703,74641,88938,91354,102046,104879,106290,106802,107604,111230,114659,121117,122622,124128,
scaffold_m19_p_1	9567247	9782975	TTC7B_x7	0	+	9567292	9782228	0	22	166,155,169,131,122,24,79,173,64,138,84,105,118,58,73,161,117,98,51,141,203,969,	0,23049,25097,47536,60498,61279,84204,90888,98386,102196,118033,119077,121050,123274,128905,131587,148945,155268,162736,171642,185846,214759,
scaffold_m19_p_1	9567255	9782980	TTC7B_x6	0	+	9567292	9782228	0	21	158,155,169,131,122,79,173,64,138,84,105,118,58,73,161,117,98,51,141,203,974,	0,23041,25089,47528,60490,84196,90880,98378,102188,118025,119069,121042,123266,128897,131579,148937,155260,162728,171634,185838,214751,
scaffold_m19_p_1	9567255	9782980	TTC7B_x8	0	+	9567292	9782228	0	20	158,155,169,131,122,79,173,64,138,84,105,118,58,73,161,117,98,141,203,974,	0,23041,25089,47528,60490,84196,90880,98378,102188,118025,119069,121042,123266,128897,131579,148937,155260,171634,185838,214751,
scaffold_m19_p_1	9567269	9782981	TTC7B_x5	0	+	9651527	9782228	0	19	144,155,169,131,79,173,64,138,84,105,118,58,73,161,117,98,141,203,975,	0,23027,25075,47514,84182,90866,98364,102174,118011,119055,121028,123252,128883,131565,148923,155246,171620,185824,214737,
scaffold_m19_p_1	9589661	9782981	TTC7B_x4	0	+	9651527	9782228	0	19	790,169,131,79,173,64,138,84,105,118,58,73,161,117,98,51,141,203,975,	0,2683,25122,61790,68474,75972,79782,95619,96663,98636,100860,106491,109173,126531,132854,140322,149228,163432,192345,
scaffold_m19_p_1	9673507	9782981	TTC7B_x3	0	+	9685295	9782228	0	12	217,84,105,118,58,73,161,117,98,141,203,975,	0,11773,12817,14790,17014,22645,25327,42685,49008,65382,79586,108499,
scaffold_m19_p_1	9692808	9782981	TTC7B_x2	0	+	9693078	9782228	0	8	287,73,161,117,98,141,203,975,	0,3344,6026,23384,29707,46081,60285,89198,
scaffold_m19_p_1	9725610	9782981	TTC7B_x1	0	+	9738999	9782228	0	4	4424,141,203,975,	0,13279,27483,56396,
scaffold_m19_p_1	9837201	9837735	unknown_1391	0	-	9837201	9837735	0	1	534,	0,
scaffold_m19_p_1	9866386	9876972	CALM1_x5	0	-	9869939	9876784	0	6	3582,136,107,144,31,191,	0,3746,4294,6515,7594,10395,
scaffold_m19_p_1	9866386	9876994	CALM1_x4	0	-	9869836	9876784	0	6	3551,115,107,144,31,213,	0,3767,4294,6515,7594,10395,
scaffold_m19_p_1	9869096	9869465	unknown_1392	0	+	9869096	9869465	0	1	369,	0,
scaffold_m19_p_1	9869249	9875879	CALM1_x3	0	-	9869953	9870752	0	2	1019,5199,	0,1431,
scaffold_m19_p_1	9869250	9874329	CALM1_x2	0	-	9869939	9872971	0	5	718,136,107,144,349,	0,882,1430,3651,4730,
scaffold_m19_p_1	9869822	9876990	CALM1_x1	0	-	9869939	9876784	0	6	146,136,107,111,31,209,	0,310,858,3079,4158,6959,
scaffold_m19_p_1	9893264	9893774	unknown_1393	0	+	9893264	9893774	0	1	510,	0,
scaffold_m19_p_1	9919783	9953286	NRDE2_x4	0	+	9933592	9953021	0	14	129,109,234,150,593,406,134,121,176,387,932,139,72,391,	0,4917,6423,9301,13777,15223,17180,19729,23087,25077,26212,27762,32526,33112,
scaffold_m19_p_1	9919802	9953287	NRDE2_x3	0	+	9944998	9953021	0	9	110,109,91,152,387,932,139,72,392,	0,4898,6404,23092,25058,26193,27743,32507,33093,
scaffold_m19_p_1	9919819	9953289	NRDE2_x5	0	+	9919848	9953021	0	14	93,109,234,150,454,406,134,121,176,387,932,139,72,394,	0,4881,6387,9265,13880,15187,17144,19693,23051,25041,26176,27726,32490,33076,
scaffold_m19_p_1	9920381	9953286	NRDE2_x2	0	+	9933940	9953021	0	15	196,162,109,234,150,454,406,134,121,176,387,932,139,72,391,	0,1917,4319,5825,8703,13318,14625,16582,19131,22489,24479,25614,27164,31928,32514,
scaffold_m19_p_1	9921227	9953287	NRDE2_x1	0	+	9921367	9953021	0	14	198,109,234,150,454,406,134,121,176,387,932,139,72,392,	0,3473,4979,7857,12472,13779,15736,18285,21643,23633,24768,26318,31082,31668,
scaffold_m19_p_1	9954580	9972475	PSMC1_x5	0	-	9954778	9958574	0	10	333,155,152,190,1294,186,125,97,54,39,	0,1208,1968,2596,3942,5390,5794,7670,8354,17856,
scaffold_m19_p_1	9954580	9972481	PSMC1_x4	0	-	9954778	9972439	0	10	333,155,152,190,97,186,125,97,54,45,	0,1208,1968,2596,3942,5390,5794,7670,8354,17856,
scaffold_m19_p_1	9954582	9972475	PSMC1_x6	0	-	9954778	9972439	0	11	331,155,152,190,97,129,186,125,97,54,39,	0,1206,1966,2594,3940,5105,5388,5792,7668,8352,17854,
scaffold_m19_p_1	9954582	9972475	PSMC1_x2	0	-	9954778	9960434	0	11	331,155,152,190,97,129,186,125,112,54,39,	0,1206,1966,2594,3940,5105,5388,5792,7668,8352,17854,
scaffold_m19_p_1	9954582	9972456	PSMC1_x3	0	-	9954778	9962942	0	7	331,155,152,155,97,54,20,	0,1206,1966,2594,7668,8352,17854,
scaffold_m19_p_1	9958160	9972469	PSMC1_x1	0	-	9959531	9960434	0	5	1656,186,1973,54,33,	0,1810,2214,4774,14276,
scaffold_m19_p_1	9979120	9979435	unknown_20	0	-	9979120	9979435	0	1	315,	0,
scaffold_m19_p_1	9982364	10041463	KCNK13_x1	0	-	9983157	10035825	0	3	1686,1026,4531,	0,53121,54568,
scaffold_m19_p_1	10042155	10042255	EAF2_x1.173700	0	+	10042155	10042255	0	1	100,	0,
scaffold_m19_p_1	10044570	10074942	TDP1_x1	0	-	10044750	10074520	0	4	527,109,103,652,	0,11470,23421,29720,
scaffold_m19_p_1	10047307	10111996	TDP1_x2	0	-	10047581	10092001	0	13	348,109,103,108,67,49,186,79,168,93,35,20,60,	0,8733,20684,33246,34652,36620,37271,39897,40410,44605,49019,62491,64629,
scaffold_m19_p_1	10047322	10112962	TDP1_x3	0	-	10047581	10109811	0	17	333,109,103,108,67,49,186,79,168,93,35,97,56,44,569,377,171,	0,8718,20669,33231,34637,36605,37256,39882,40395,44590,49004,51743,55538,56629,61927,64614,65469,
scaffold_m19_p_1	10113392	10235828	EFCAB11_x2	0	+	10113502	10234397	0	6	185,96,46,102,91,1507,	0,646,4060,17561,19014,120929,
scaffold_m19_p_1	10113445	10135827	EFCAB11_x1	0	+	10113502	10132501	0	5	132,96,46,102,3421,	0,593,4007,17508,18961,
scaffold_m19_p_1	10354818	10715547	FOXN3_x4	0	+	10507246	10709478	0	7	225,115,557,137,65,106,6619,	0,92565,152414,200356,254762,337818,354110,
scaffold_m19_p_1	10354942	10710559	FOXN3_x3	0	+	10507246	10709478	0	9	101,101,115,557,137,65,66,106,1631,	0,22083,92441,152290,200232,254638,328095,337694,353986,
scaffold_m19_p_1	10430109	10430523	unknown_1394	0	+	10430109	10430523	0	1	414,	0,
scaffold_m19_p_1	10488302	10488740	unknown_1395	0	+	10488302	10488740	0	1	438,	0,
scaffold_m19_p_1	10641059	10710713	FOXN3_x2	0	+	10692725	10709478	0	3	438,106,1785,	0,51577,67869,
scaffold_m19_p_1	10682209	10710791	FOXN3_x1	0	+	10683063	10709478	0	5	121,177,66,106,1863,	0,344,828,10427,26719,
scaffold_m19_p_1	10714078	10714693	unknown_1396	0	+	10714078	10714693	0	1	615,	0,
scaffold_m19_p_1	10900281	10945780	TTC8_x2	0	-	10903509	10945681	0	14	3345,84,123,175,140,111,88,86,45,90,160,64,121,213,	0,5288,8384,8810,10325,13859,16284,20435,27090,29186,29490,29757,31162,45286,
scaffold_m19_p_1	10902421	10945688	TTC8_x1	0	-	10903509	10945681	0	15	1205,84,123,175,140,111,88,86,45,90,160,64,121,30,121,	0,3148,6244,6670,8185,11719,14144,18295,24950,27046,27350,27617,29022,34090,43146,
scaffold_m19_p_1	10968114	11082695	AL121768.1_x4	0	+	10968507	11082614	0	44	590,160,99,69,186,136,202,138,257,213,168,107,119,187,106,94,101,203,112,128,142,153,132,89,177,202,127,15,9,79,130,99,21,174,209,158,115,189,173,163,104,154,101,118,	0,10524,17890,19714,22732,25135,26112,33460,37869,39429,44967,45814,46648,48006,49221,50992,53861,59024,60046,63253,68166,77832,78852,80472,81881,84601,85485,88256,89949,91764,92648,94613,98970,102776,103966,106270,108221,109764,110081,112183,112674,113510,114108,114463,
scaffold_m19_p_1	10968114	11082695	AL121768.1_x3	0	+	10968507	11082614	0	42	590,160,99,69,186,136,202,138,257,213,168,107,119,187,106,94,101,203,112,128,142,153,132,89,177,202,127,79,130,99,21,174,209,158,115,189,173,163,104,154,101,118,	0,10524,17890,19714,22732,25135,26112,33460,37869,39429,44967,45814,46648,48006,49221,50992,53861,59024,60046,63253,68166,77832,78852,80472,81881,84601,85485,91764,92648,94613,98970,102776,103966,106270,108221,109764,110081,112183,112674,113510,114108,114463,
scaffold_m19_p_1	10968114	11082695	AL121768.1_x5	0	+	10968507	11082614	0	41	590,160,99,69,186,136,85,138,257,213,168,107,119,187,106,94,101,203,112,128,142,153,132,89,177,202,127,79,130,103,230,209,158,115,189,173,163,104,154,101,118,	0,10524,17890,19714,22732,25135,26229,33460,37869,39429,44967,45814,46648,48006,49221,50992,53861,59024,60046,63253,68166,77832,78852,80472,81881,84601,85485,91764,92648,94613,102720,103966,106270,108221,109764,110081,112183,112674,113510,114108,114463,
scaffold_m19_p_1	11013920	11084578	AL121768.1_x2	0	+	11070951	11082614	0	30	115,1545,106,94,101,203,112,128,142,153,132,90,177,202,127,79,130,99,21,174,209,139,115,189,173,163,104,154,101,2001,	0,842,3415,5186,8055,13218,14240,17447,22360,32026,33046,34665,36075,38795,39679,45958,46842,48807,53164,56970,58160,60483,62415,63958,64275,66377,66868,67704,68302,68657,
scaffold_m19_p_1	11053679	11084001	AL121768.1_x1	0	+	11067903	11082614	0	17	47,79,130,95,21,268,174,209,158,115,189,173,163,104,154,101,1424,	0,6199,7083,9048,13405,14065,17211,18401,20705,22656,24199,24516,26618,27109,27945,28543,28898,
scaffold_m19_p_1	11084613	11102864	ZC3H14_x4	0	-	11086343	11102864	0	9	1737,107,92,137,121,224,160,75,394,	0,2231,3174,3756,5029,8289,9234,15114,17857,
scaffold_m19_p_1	11084613	11102864	ZC3H14_x3	0	-	11086343	11102864	0	7	1737,107,92,137,121,75,394,	0,2231,3174,3756,5029,15114,17857,
scaffold_m19_p_1	11084613	11132378	ZC3H14_x2	0	-	11086343	11132189	0	17	1737,107,92,137,121,224,160,75,156,101,161,430,196,41,115,43,225,	0,2231,3174,3756,5029,8289,9234,15114,33909,35217,35908,37137,38412,39062,41497,46967,47540,
scaffold_m19_p_1	11084613	11132378	ZC3H14_x1	0	-	11086343	11132189	0	17	1737,107,92,137,121,218,160,75,156,101,161,430,196,41,115,43,225,	0,2231,3174,3756,5029,8295,9234,15114,33909,35217,35908,37137,38412,39062,41497,46967,47540,
scaffold_m19_p_1	11139348	11205215	AL162171.1_x2	0	+	11143989	11201622	0	19	426,382,170,98,68,71,88,89,88,80,61,85,1448,138,222,129,235,161,3722,	0,4439,25047,29431,30765,31614,33676,34161,38000,38793,45645,46554,50312,55646,56687,58807,59134,59750,62145,
scaffold_m19_p_1	11190830	11205213	AL162171.1_x1	0	+	11190982	11201622	0	7	278,138,222,129,235,161,3720,	0,4164,5205,7325,7652,8268,10663,
scaffold_m19_p_1	11212579	11244749	SPATA7_x1	0	-	11212713	11244597	0	12	713,58,78,54,116,67,473,131,48,96,75,171,	0,949,3046,4979,6369,8290,9503,17741,22748,25967,27881,31999,
scaffold_m19_p_1	11212612	11244804	SPATA7_x2	0	-	11213501	11244597	0	11	974,78,54,116,67,473,149,48,96,75,226,	0,3013,4946,6336,8257,9470,17708,22715,25934,27848,31966,
scaffold_m19_p_1	11212713	11244749	SPATA7_x3	0	-	11212713	11244597	0	13	96,66,58,78,54,116,67,473,131,48,96,75,171,	0,513,815,2912,4845,6235,8156,9369,17607,22614,25833,27747,31865,
scaffold_m19_p_1	11278048	11400637	KCNK10_x7	0	+	11335657	11395189	0	7	246,335,118,161,187,143,6072,	0,57499,76742,87053,110216,114462,116517,
scaffold_m19_p_1	11278095	11359366	KCNK10_x6	0	+	11335657	11355024	0	3	199,335,4576,	0,57452,76695,
scaffold_m19_p_1	11278095	11392929	KCNK10_x5	0	+	11335657	11388537	0	5	199,335,118,161,4665,	0,57452,76695,87006,110169,
scaffold_m19_p_1	11278139	11400637	KCNK10_x4	0	+	11392605	11395189	0	6	155,335,118,187,143,6072,	0,57408,76651,110125,114371,116426,
scaffold_m19_p_1	11278157	11400637	KCNK10_x3	0	+	11335657	11395020	0	6	137,335,118,161,187,6072,	0,57390,76633,86944,110107,116408,
scaffold_m19_p_1	11280554	11396436	KCNK10_x2	0	+	11388442	11395189	0	5	454,335,118,187,1871,	0,54993,74236,107710,114011,
scaffold_m19_p_1	11281294	11411088	KCNK10_x8	0	+	11281791	11395189	0	7	549,335,118,161,187,143,16523,	0,54253,73496,83807,106970,111216,113271,
scaffold_m19_p_1	11390899	11396442	KCNK10_x1	0	+	11391076	11395189	0	3	217,143,1877,	0,1611,3666,
scaffold_m19_p_1	11397702	11398140	unknown_1397	0	+	11397702	11398140	0	1	438,	0,
scaffold_m19_p_1	11401075	11401549	unknown_1398	0	-	11401075	11401549	0	1	474,	0,
scaffold_m19_p_1	11410247	11410820	unknown_1399	0	-	11410247	11410820	0	1	573,	0,
scaffold_m19_p_1	11440460	11440976	unknown_1400	0	+	11440460	11440976	0	1	516,	0,
scaffold_m19_p_1	11488870	11489857	GPR65_x1	0	-	11488870	11489857	0	1	987,	0,
scaffold_m19_p_1	11502905	11548919	GALC_x3	0	+	11503186	11548251	0	17	284,69,64,114,140,39,131,156,125,128,90,87,151,181,164,77,815,	0,8779,9111,10348,12306,14481,16208,20563,23510,24679,27996,28993,31198,34099,37750,39138,45199,
scaffold_m19_p_1	11504753	11520592	GALC_x1	0	+	11513273	11519248	0	7	137,69,64,114,140,39,1479,	0,6931,7263,8500,10458,12633,14360,
scaffold_m19_p_1	11505067	11548911	GALC_x4	0	+	11505085	11548251	0	17	216,69,64,114,140,39,131,156,125,128,90,87,151,181,164,77,807,	0,6617,6949,8186,10144,12319,14046,18401,21348,22517,25834,26831,29036,31937,35588,36976,43037,
scaffold_m19_p_1	11505067	11548911	GALC_x5	0	+	11505085	11548251	0	16	216,64,114,140,39,131,156,125,128,90,87,151,181,164,77,807,	0,6949,8186,10144,12319,14046,18401,21348,22517,25834,26831,29036,31937,35588,36976,43037,
scaffold_m19_p_1	11505304	11548399	GALC_x2	0	+	11513273	11548251	0	17	347,69,64,114,140,39,131,156,125,128,90,87,151,181,164,77,295,	0,6380,6712,7949,9907,12082,13809,18164,21111,22280,25597,26594,28799,31700,35351,36739,42800,
scaffold_m19_p_1	13217748	13219731	FLRT2_x1	0	-	13217748	13219731	0	1	1983,	0,
scaffold_m19_p_1	13217748	13219731	FLRT2B_x1	0	-	13217748	13219731	0	1	1983,	0,
scaffold_m19_p_1	16144791	16144849	CD59_x1.169240	0	+	16144791	16144849	0	1	58,	0,
scaffold_m19_p_1	16147744	16198253	SEL1L_x5	0	+	16167041	16193924	0	21	193,38,229,168,106,144,54,60,82,155,57,69,78,63,88,149,166,75,173,129,4539,	0,5306,6120,16924,18379,19285,22030,22176,24071,24529,26982,29373,33411,34501,35802,36200,37338,38061,38829,43343,45970,
scaffold_m19_p_1	16147750	16198254	SEL1L_x7	0	+	16147867	16193924	0	21	187,38,229,18,106,163,54,60,82,155,57,69,78,63,88,149,166,75,173,129,4540,	0,5300,6114,16918,18373,19260,22024,22170,24065,24523,26976,29367,33405,34495,35796,36194,37332,38055,38823,43337,45964,
scaffold_m19_p_1	16147750	16198254	SEL1L_x6	0	+	16147867	16193924	0	21	187,38,229,168,106,163,54,60,82,155,57,69,78,63,88,149,166,75,173,129,4540,	0,5300,6114,16918,18373,19260,22024,22170,24065,24523,26976,29367,33405,34495,35796,36194,37332,38055,38823,43337,45964,
scaffold_m19_p_1	16147761	16198253	SEL1L_x4	0	+	16147867	16193992	0	21	176,38,229,168,106,163,54,60,82,155,57,69,78,63,88,149,166,75,173,37,4365,	0,5289,6103,16907,18362,19249,22013,22159,24054,24512,26965,29356,33394,34484,35785,36183,37321,38044,38812,43326,46127,
scaffold_m19_p_1	16147803	16198253	SEL1L_x3	0	+	16172350	16193924	0	13	58,87,57,69,78,63,88,149,166,75,173,129,4539,	0,24538,26923,29314,33352,34442,35743,36141,37279,38002,38770,43284,45911,
scaffold_m19_p_1	16177766	16196438	SEL1L_x2	0	+	16185127	16193924	0	6	3467,3003,75,173,129,2724,	0,4479,8039,8807,13321,15948,
scaffold_m19_p_1	16181647	16198253	SEL1L_x1	0	+	16182275	16193924	0	9	370,63,88,149,166,75,173,129,4539,	0,598,1899,2297,3435,4158,4926,9440,12067,
scaffold_m19_p_1	16216557	16266683	STON2_x3	0	+	16245858	16261674	0	4	124,273,276,5320,	0,29116,31909,44806,
scaffold_m19_p_1	16216557	16251182	STON2_x1	0	+	16245858	16248780	0	3	124,273,2716,	0,29116,31909,
scaffold_m19_p_1	16216567	16288634	STON2_x4	0	+	16245858	16288634	0	5	114,273,276,198,171,	0,29106,31899,44796,71896,
scaffold_m19_p_1	16216576	16338938	STON2_x2	0	+	16245858	16334610	0	7	105,273,276,198,1839,203,4412,	0,29097,31890,44787,108189,115678,117950,
scaffold_m19_p_1	16363607	16412353	GTF2A1_x3	0	+	16364067	16407553	0	9	490,102,205,65,76,134,321,90,4908,	0,4942,13262,17347,20143,21540,23787,29811,43838,
scaffold_m19_p_1	16363664	16412303	GTF2A1_x2	0	+	16364067	16407553	0	10	433,102,102,64,65,76,134,321,90,4858,	0,4885,13205,13346,17290,20086,21483,23730,29754,43781,
scaffold_m19_p_1	16365408	16411628	GTF2A1_x1	0	+	16368636	16407553	0	8	3243,205,65,76,134,321,90,4183,	0,11461,15546,18342,19739,21986,28010,42037,
scaffold_m19_p_1	16432942	16526718	TSHR_x1	0	-	16440095	16526028	0	10	8561,189,78,69,78,75,75,75,72,860,	0,10541,20189,30320,33950,36814,39787,47684,49891,92916,
scaffold_m19_p_1	16452905	16526718	TSHR_x2	0	-	16452905	16526028	0	9	67,78,69,78,75,75,75,72,860,	0,226,10357,13987,16851,19824,27721,29928,72953,
scaffold_m19_p_1	16472828	16526718	TSHR_x3	0	-	16472828	16526028	0	4	25,75,72,860,	0,7798,10005,53030,
scaffold_m19_p_1	16536573	16890337	CEP128_x11	0	+	16553486	16888358	0	22	193,156,162,92,73,117,87,75,133,152,351,651,165,177,60,193,50,24,78,114,112,2107,	0,2009,16898,38188,44363,57007,83668,86676,88360,93548,107558,118668,122944,137383,141418,146399,278775,298659,328463,331679,344103,351657,
scaffold_m19_p_1	16536608	16646146	CEP128_x2	0	+	16553486	16644503	0	14	158,156,162,87,127,119,92,73,117,87,75,133,152,2015,	0,1974,16863,20538,33865,35269,38153,44328,56972,83633,86641,88325,93513,107523,
scaffold_m19_p_1	16536628	16890340	CEP128_x12	0	+	16553486	16888358	0	26	138,156,162,87,127,119,92,73,117,87,75,133,152,351,651,165,177,60,193,50,90,24,78,114,112,2110,	0,1954,16843,20518,33845,35249,38133,44308,56952,83613,86621,88305,93493,107503,118613,122889,137328,141363,146344,278720,291365,298604,328408,331624,344048,351602,
scaffold_m19_p_1	16536628	16890340	CEP128_x13	0	+	16553486	16888358	0	25	138,156,162,87,127,119,92,73,117,87,75,133,152,351,651,165,177,60,193,50,24,78,114,112,2110,	0,1954,16843,20518,33845,35249,38133,44308,56952,83613,86621,88305,93493,107503,118613,122889,137328,141363,146344,278720,298604,328408,331624,344048,351602,
scaffold_m19_p_1	16536630	16888528	CEP128_x10	0	+	16553486	16888358	0	25	136,156,162,87,127,119,92,73,117,87,133,152,351,651,165,177,60,193,50,90,24,78,114,112,298,	0,1952,16841,20516,33843,35247,38131,44306,56950,83611,88303,93491,107501,118611,122887,137326,141361,146342,278718,291363,298602,328406,331622,344046,351600,
scaffold_m19_p_1	16536630	16888968	CEP128_x9	0	+	16553486	16888358	0	26	136,156,162,69,127,119,92,73,117,87,75,133,152,351,651,165,177,60,193,50,90,93,78,114,112,738,	0,1952,16841,20516,33843,35247,38131,44306,56950,83611,86619,88303,93491,107501,118611,122887,137326,141361,146342,278718,291363,320850,328406,331622,344046,351600,
scaffold_m19_p_1	16536635	16890338	CEP128_x8	0	+	16553486	16888358	0	25	131,156,162,87,92,73,117,87,75,133,152,351,651,165,177,60,193,50,90,24,93,78,114,112,2108,	0,1947,16836,20511,38126,44301,56945,83606,86614,88298,93486,107496,118606,122882,137321,141356,146337,278713,291358,298597,320845,328401,331617,344041,351595,
scaffold_m19_p_1	16536640	16558670	CEP128_x1	0	+	16553486	16557296	0	4	126,156,162,1524,	0,1942,16831,20506,
scaffold_m19_p_1	16536640	16834359	CEP128_x6	0	+	16553486	16828113	0	21	126,156,162,87,127,119,92,73,117,87,75,133,152,351,651,165,177,60,193,50,6366,	0,1942,16831,20506,33833,35237,38121,44296,56940,83601,86609,88293,93481,107491,118601,122877,137316,141351,146332,278708,291353,
scaffold_m19_p_1	16536640	16834359	CEP128_x7	0	+	16553486	16828113	0	19	126,156,162,87,92,73,117,87,75,133,152,351,651,165,177,60,193,50,6366,	0,1942,16831,20506,38121,44296,56940,83601,86609,88293,93481,107491,118601,122877,137316,141351,146332,278708,291353,
scaffold_m19_p_1	16536640	16889362	CEP128_x5	0	+	16553486	16889215	0	28	126,156,162,87,127,119,92,73,117,87,75,133,152,351,651,165,177,60,193,50,90,24,93,78,114,112,124,181,	0,1942,16831,20506,33833,35237,38121,44296,56940,83601,86609,88293,93481,107491,118601,122877,137316,141351,146332,278708,291353,298592,320840,328396,331612,344036,351590,352541,
scaffold_m19_p_1	16536645	16892817	CEP128_x3	0	+	16553486	16888358	0	27	121,156,162,87,127,119,92,73,117,87,75,133,152,351,651,165,177,60,193,50,90,24,93,78,114,112,4587,	0,1937,16826,20501,33828,35232,38116,44291,56935,83596,86604,88288,93476,107486,118596,122872,137311,141346,146327,278703,291348,298587,320835,328391,331607,344031,351585,
scaffold_m19_p_1	16536645	16888812	CEP128_x4	0	+	16553486	16888358	0	24	121,156,162,87,92,73,117,87,75,133,152,351,651,165,177,60,193,50,90,24,78,114,112,582,	0,1937,16826,20501,38116,44291,56935,83596,86604,88288,93476,107486,118596,122872,137311,141346,146327,278703,291348,298587,328391,331607,344031,351585,
scaffold_m19_p_1	17123429	17143076	ENST00000557010.DIO2	0	+	17123429	17137565	0	2	222,5688,	0,13959,
scaffold_m19_p_1	17401925	18673287	NRXN3_x7	0	-	17404433	18459447	0	17	3131,79,308,172,182,120,174,191,382,120,27,204,384,439,162,302,116,	0,50586,143631,177914,343365,763001,779342,780545,781538,790858,911451,917507,1001442,1006240,1057420,1063398,1271246,
scaffold_m19_p_1	17401925	18673287	NRXN3L_x3	0	-	17404433	18459447	0	17	3131,79,308,172,182,120,174,191,382,120,27,204,384,439,162,302,116,	0,50586,143631,177914,343365,763001,779342,780545,781538,790858,911451,917507,1001442,1006240,1057420,1063398,1271246,
scaffold_m19_p_1	17401928	18459447	NRXN3_x13	0	-	17412714	18459447	0	17	3431,688,88,308,172,182,120,27,174,191,382,120,27,204,384,439,102,	0,10208,50574,143628,177911,343362,762998,774956,779339,780542,781535,790855,911448,917504,1001439,1006237,1057417,
scaffold_m19_p_1	17401928	18459447	NRXN3L_x6	0	-	17412714	18459447	0	17	3431,688,88,308,172,182,120,27,174,191,382,120,27,204,384,439,102,	0,10208,50574,143628,177911,343362,762998,774956,779339,780542,781535,790855,911448,917504,1001439,1006237,1057417,
scaffold_m19_p_1	17401928	17897990	NRXN3_x10	0	-	17412714	17897072	0	8	3431,688,88,308,90,172,182,1162,	0,10208,50574,143628,149171,177911,343362,494900,
scaffold_m19_p_1	17403943	17897990	NRXN3_x12	0	-	17404433	17897072	0	7	1113,88,308,90,172,182,1162,	0,48559,141613,147156,175896,341347,492885,
scaffold_m19_p_1	17403944	18459447	NRXN3L_x5	0	-	17404433	18459447	0	17	791,79,308,90,172,182,120,27,174,191,382,120,27,204,384,439,102,	0,48567,141612,147155,175895,341346,760982,772940,777323,778526,779519,788839,909432,915488,999423,1004221,1055401,
scaffold_m19_p_1	17403944	18459447	NRXN3L_x4	0	-	17404433	18459447	0	15	791,79,308,172,182,120,174,191,382,120,27,204,384,439,102,	0,48567,141612,175895,341346,760982,777323,778526,779519,788839,909432,915488,999423,1004221,1055401,
scaffold_m19_p_1	17403944	18459447	NRXN3_x11	0	-	17404433	18459447	0	17	791,79,308,90,172,182,120,27,174,191,382,120,27,204,384,439,102,	0,48567,141612,147155,175895,341346,760982,772940,777323,778526,779519,788839,909432,915488,999423,1004221,1055401,
scaffold_m19_p_1	17403944	17897990	NRXN3_x9	0	-	17404433	17897072	0	6	791,88,308,172,182,1162,	0,48558,141612,175895,341346,492884,
scaffold_m19_p_1	17403944	18459447	NRXN3_x8	0	-	17404433	18459447	0	15	791,79,308,172,182,120,174,191,382,120,27,204,384,439,102,	0,48567,141612,175895,341346,760982,777323,778526,779519,788839,909432,915488,999423,1004221,1055401,
scaffold_m19_p_1	17403944	17897990	NRXN3_x6	0	-	17404433	17897072	0	7	791,79,308,90,172,182,1162,	0,48567,141612,147155,175895,341346,492884,
scaffold_m19_p_1	17403979	17897990	NRXN3_x4	0	-	17404433	17897072	0	7	1350,79,308,90,172,182,1162,	0,48532,141577,147120,175860,341311,492849,
scaffold_m19_p_1	17403979	17895989	NRXN3_x5	0	-	17404433	17551163	0	7	756,79,308,90,172,182,31,	0,48532,141577,147120,175860,341311,491979,
scaffold_m19_p_1	17403979	17898098	NRXN3_x2	0	-	17404433	17897072	0	7	1077,79,308,90,172,182,1270,	0,48532,141577,147120,175860,341311,492849,
scaffold_m19_p_1	17403979	17897995	NRXN3_x3	0	-	17404433	17897072	0	7	1380,79,308,90,172,182,1167,	0,48532,141577,147120,175860,341311,492849,
scaffold_m19_p_1	17451036	17898042	NRXN3_x1	0	-	17452371	17897072	0	6	1554,308,90,172,182,1214,	0,94520,100063,128803,294254,445792,
scaffold_m19_p_1	18164879	18465710	NRXN3L_x2	0	-	18164879	18465710	0	11	167,174,191,382,120,27,204,384,439,162,387,	0,16388,17591,18584,27904,148497,154553,238488,243286,294466,300444,
scaffold_m19_p_1	18316119	18460076	NRXN3L_x1	0	-	18319421	18459522	0	4	3517,384,439,731,	0,87248,92046,143226,
scaffold_m19_p_1	18635791	18636226	unknown_1401	0	-	18635791	18636226	0	1	435,	0,
scaffold_m19_p_1	18657520	18657883	unknown_1402	0	-	18657520	18657883	0	1	363,	0,
scaffold_m19_p_1	18767250	18825106	ENST00000634499.NRXN3	0	-	18767250	18825106	0	5	32,12,30,18,709,	0,4447,7331,24735,57147,
scaffold_m19_p_1	18971054	18971414	unknown_21	0	+	18971054	18971414	0	1	360,	0,
scaffold_m19_p_1	19056828	19067146	ADCK1_x1	0	-	19058461	19066896	0	4	1805,194,198,379,	0,3153,8488,9939,
scaffold_m19_p_1	19056831	19166244	ADCK1_x2	0	-	19058461	19158276	0	11	1802,194,198,150,117,159,159,204,84,146,104,	0,3150,8485,9936,22773,31809,42305,68768,98735,101310,109309,
scaffold_m19_p_1	19190462	19222939	SNW1_x3	0	+	19193268	19222463	0	14	2820,154,162,96,107,105,70,66,117,142,97,118,164,678,	0,7563,11082,19087,19275,20318,21398,22149,23702,24745,27709,29552,31556,31799,
scaffold_m19_p_1	19193246	19222921	SNW1_x2	0	+	19211909	19222463	0	12	36,154,162,96,2193,66,117,142,97,118,164,660,	0,4779,8298,16303,16491,19365,20918,21961,24925,26768,28772,29015,
scaffold_m19_p_1	19198023	19222939	SNW1_x1	0	+	19212611	19222463	0	13	156,162,96,107,105,70,603,117,142,97,118,164,678,	0,3521,11526,11714,12757,13837,14051,16141,17184,20148,21991,23995,24238,
scaffold_m19_p_1	19222948	19229304	SLIRP_x3	0	-	19222987	19229304	0	4	105,108,59,97,	0,741,3523,6259,
scaffold_m19_p_1	19222948	19229313	SLIRP_x2	0	-	19226450	19229304	0	2	3582,106,	0,6259,
scaffold_m19_p_1	19222948	19229337	SLIRP_x1	0	-	19222987	19229322	0	4	105,108,59,130,	0,741,3523,6259,
scaffold_m19_p_1	19229390	19246192	ALKBH1_x2	0	+	19229410	19245430	0	4	203,109,163,874,	0,2424,6644,15928,
scaffold_m19_p_1	19229390	19245332	ALKBH1_x4	0	+	19229410	19245332	0	3	203,109,14,	0,2424,15928,
scaffold_m19_p_1	19229390	19256877	ALKBH1_x3	0	+	19229410	19253084	0	6	203,109,163,91,194,4223,	0,2424,6644,15928,19324,23264,
scaffold_m19_p_1	19231568	19253846	ALKBH1_x1	0	+	19236144	19253084	0	6	104,109,163,91,194,1192,	0,246,4466,13750,17146,21086,
scaffold_m19_p_1	19269946	19271606	unknown_1403	0	+	19270143	19271606	0	2	613,319,	0,1341,
scaffold_m19_p_1	19284061	19384168	SPTLC2_x3	0	+	19284242	19379006	0	12	310,195,155,149,125,94,106,220,127,136,130,5282,	0,22486,38252,39743,44137,49119,52025,52750,55514,84846,87249,94825,
scaffold_m19_p_1	19284161	19313631	SPTLC2_x2	0	+	19284242	19306772	0	2	210,7084,	0,22386,
scaffold_m19_p_1	19368584	19379266	SPTLC2_x1	0	+	19368969	19379006	0	3	459,130,380,	0,2726,10302,
scaffold_m19_p_1	19389463	19403735	ISM2_x1	0	+	19389655	19402003	0	4	333,213,388,2250,	0,6398,8534,12022,
scaffold_m19_p_1	19389595	19403182	ISM2_x2	0	+	19389655	19402003	0	6	201,213,388,156,84,1697,	0,6266,8402,10042,10387,11890,
scaffold_m19_p_1	19407845	19416072	AHSA1_x4	0	-	19408065	19415959	0	10	393,52,102,33,36,89,118,83,191,193,	0,491,1540,2103,2196,3362,4506,5010,6637,8034,
scaffold_m19_p_1	19407853	19416152	AHSA1_x5	0	-	19408065	19415959	0	9	385,52,102,129,89,118,83,191,273,	0,483,1532,2095,3354,4498,5002,6629,8026,
scaffold_m19_p_1	19407854	19415855	AHSA1_x3	0	-	19408065	19413239	0	8	384,52,102,129,89,118,1818,90,	0,482,1531,2094,3353,4497,5001,7911,
scaffold_m19_p_1	19407854	19415886	AHSA1_x2	0	-	19408065	19412418	0	9	384,52,102,129,89,118,83,191,121,	0,482,1531,2094,3353,4497,5001,6628,7911,
scaffold_m19_p_1	19407854	19416106	AHSA1_x1	0	-	19409295	19415959	0	7	1633,129,89,118,83,191,227,	0,2094,3353,4497,5001,6628,8025,
scaffold_m19_p_1	19416627	19426293	VIPAS39_x1	0	+	19419690	19425397	0	7	105,93,103,147,39,65,1034,	0,3063,3814,6034,7220,7604,8632,
scaffold_m19_p_1	19416633	19440683	VIPAS39_x3	0	+	19419690	19439621	0	19	99,93,103,39,65,57,93,34,103,28,74,76,135,42,90,87,90,105,1083,	0,3057,3808,7214,7598,8626,11366,12137,12684,14276,16797,17767,18283,19014,19394,20849,21738,22246,22967,
scaffold_m19_p_1	19416660	19440683	VIPAS39_x2	0	+	19419690	19439621	0	20	72,93,103,147,39,65,57,60,34,103,28,74,76,135,42,90,87,90,105,1083,	0,3030,3781,6001,7187,7571,8599,11339,12110,12657,14249,16770,17740,18256,18987,19367,20822,21711,22219,22940,
scaffold_m19_p_1	19419690	19440683	VIPAS39_x5	0	+	19419690	19439621	0	18	93,103,147,39,65,93,34,103,28,74,76,135,42,90,87,90,105,1083,	0,751,2971,4157,4541,8309,9080,9627,11219,13740,14710,15226,15957,16337,17792,18681,19189,19910,
scaffold_m19_p_1	19419690	19440683	VIPAS39_x4	0	+	19419690	19439621	0	19	93,103,147,39,65,57,93,34,103,28,74,76,135,42,90,87,90,105,1083,	0,751,2971,4157,4541,5569,8309,9080,9627,11219,13740,14710,15226,15957,16337,17792,18681,19189,19910,
scaffold_m19_p_1	19440084	19440477	unknown_1404	0	+	19440084	19440477	0	1	393,	0,
scaffold_m19_p_1	19443226	19458654	NOXRED1_x1	0	+	19444092	19458354	0	7	25,172,200,181,152,223,478,	0,849,3187,8810,9567,10345,14950,
scaffold_m19_p_1	19460300	19470259	SAMD15_x2	0	-	19461708	19470036	0	3	1600,99,2119,	0,6796,7840,
scaffold_m19_p_1	19461466	19470046	SAMD15_x1	0	-	19461708	19470036	0	3	434,99,1642,	0,5630,6938,
scaffold_m19_p_1	19470348	19499884	TMED8_x4	0	+	19470379	19497393	0	6	149,82,130,127,306,2709,	0,18596,23112,24980,25341,26827,
scaffold_m19_p_1	19470354	19504708	TMED8_x3	0	+	19489053	19497393	0	6	143,178,132,127,306,7533,	0,18590,23104,24974,25335,26821,
scaffold_m19_p_1	19470381	19504708	TMED8_x2	0	+	19495328	19497393	0	6	116,82,123,127,306,7533,	0,18563,23086,24947,25308,26794,
scaffold_m19_p_1	19495250	19504708	TMED8_x1	0	+	19495703	19497393	0	2	745,7533,	0,1925,
scaffold_m19_p_1	19509790	19520075	GSTZ1_x3	0	-	19510203	19519909	0	9	540,50,53,79,126,81,68,52,181,	0,1265,2094,2618,3800,4291,4862,6726,10104,
scaffold_m19_p_1	19509790	19516991	GSTZ1_x4	0	-	19510203	19516859	0	9	540,50,53,79,126,81,68,52,150,	0,1265,2094,2618,3800,4291,4862,6726,7051,
scaffold_m19_p_1	19509790	19516991	GSTZ1_x5	0	-	19510203	19516859	0	9	540,50,53,79,126,39,68,52,150,	0,1265,2094,2618,3800,4333,4862,6726,7051,
scaffold_m19_p_1	19509790	19519742	GSTZ1_x2	0	-	19510203	19512055	0	6	540,50,1832,81,1916,2901,	0,1265,2094,4291,4862,7051,
scaffold_m19_p_1	19509801	19520059	GSTZ1_x1	0	-	19510203	19519909	0	8	529,50,53,79,126,68,52,165,	0,1254,2083,2607,3789,4851,6715,10093,
scaffold_m19_p_1	19520297	19561806	POMT2_x2	0	+	19520377	19559126	0	21	328,85,105,109,109,160,107,83,110,67,70,79,152,92,77,72,60,106,141,115,2786,	0,8059,12489,14240,16271,17889,19436,20200,22481,25072,27507,29588,30790,31349,32508,35639,35996,36149,37480,37750,38723,
scaffold_m19_p_1	19520358	19561809	POMT2_x1	0	+	19528361	19559126	0	18	267,85,160,107,83,110,67,70,79,152,92,77,72,60,106,141,115,2789,	0,7998,17828,19375,20139,22420,25011,27446,29527,30729,31288,32447,35578,35935,36088,37419,37689,38662,
scaffold_m19_p_1	19565013	19570099	NGB_x1	0	+	19565272	19569153	0	4	348,112,120,1081,	0,1775,2526,4005,
scaffold_m19_p_1	19565013	19570099	NGB_x2	0	+	19565272	19569153	0	4	348,112,132,1081,	0,1775,2526,4005,
scaffold_m19_p_1	19573837	19574377	unknown_1405	0	-	19573837	19574377	0	1	540,	0,
scaffold_m19_p_1	19577083	19642981	ENST00000298351.TMEM63C	0	-	19577083	19606599	0	26	37,69,163,110,168,106,163,66,87,107,154,123,134,124,81,74,109,49,143,38,82,80,163,63,142,172,	0,2795,2989,4286,6017,6582,6931,8862,9479,10486,11708,12334,13827,14738,14988,15668,16977,18861,20318,23690,28230,28740,29366,31974,47789,65726,
scaffold_m19_p_1	19637422	19638187	unknown_1406	0	+	19637422	19638187	0	1	765,	0,
scaffold_m19_p_1	19654359	19662627	unknown_1407	0	-	19654803	19655172	0	2	866,25,	0,8243,
scaffold_m19_p_1	19663149	19671122	ZDHHC22_x1	0	+	19663149	19668699	0	2	526,2689,	0,5284,
scaffold_m19_p_1	19682876	19700838	ENST00000361786.CIPC	0	-	19685664	19694245	0	4	3682,170,173,375,	0,7385,11233,17587,
scaffold_m19_p_1	19682880	19694283	ENST00000361786.CIPC	0	-	19685664	19693271	0	4	3678,170,197,174,	0,7381,10381,11229,
scaffold_m19_p_1	19682880	19700265	ENST00000361786.CIPC	0	-	19685664	19690552	0	3	3678,4021,51,	0,7381,17334,
scaffold_m19_p_1	19682882	19700323	ENST00000361786.CIPC	0	-	19685556	19694245	0	5	2715,214,170,173,109,	0,3462,7379,11227,17332,
scaffold_m19_p_1	19684796	19700388	ENST00000361786.CIPC	0	-	19685235	19694245	0	5	450,124,170,173,174,	0,1638,5465,9313,15418,
scaffold_m19_p_1	19723414	19723825	unknown_22	0	-	19723414	19723825	0	1	411,	0,
scaffold_m19_p_1	19760000	19762358	IRF2BPL_x1	0	+	19760000	19762358	0	1	2358,	0,
scaffold_m19_p_1	19788158	19788536	unknown_1408	0	+	19788158	19788536	0	1	378,	0,
scaffold_m19_p_1	19866875	19867301	unknown_1409	0	-	19866875	19867301	0	1	426,	0,
scaffold_m19_p_1	19867521	19893845	LRRC74A_x2	0	-	19867690	19882647	0	13	179,83,108,147,96,195,86,82,2363,108,173,129,380,	0,2688,2939,4524,7136,10139,10799,15065,15525,18808,21401,24333,25944,
scaffold_m19_p_1	19867532	19893784	LRRC74A_x3	0	-	19867690	19893502	0	14	168,83,108,147,96,195,86,82,50,97,108,173,129,319,	0,2677,2928,4513,7125,10128,10788,15054,15514,17780,18797,21390,24322,25933,
scaffold_m19_p_1	19876754	19893837	LRRC74A_x1	0	-	19876915	19893502	0	10	404,195,86,82,50,97,108,173,129,372,	0,906,1566,5832,6292,8558,9575,12168,15100,16711,
scaffold_m19_p_1	19893877	19920178	ANGEL1_x6	0	+	19897496	19918332	0	11	589,115,576,227,70,434,124,111,70,164,2004,	0,3607,7330,8814,9501,10172,12841,13269,22820,23409,24297,
scaffold_m19_p_1	19893959	19918664	ANGEL1_x5	0	+	19897496	19918332	0	11	507,127,576,227,70,434,124,111,70,164,490,	0,3525,7248,8732,9419,10090,12759,13187,22738,23327,24215,
scaffold_m19_p_1	19898397	19909278	ANGEL1_x4	0	+	19898469	19908087	0	8	136,576,227,70,434,124,111,1310,	0,2810,4294,4981,5652,8321,8749,9571,
scaffold_m19_p_1	19898414	19920177	ANGEL1_x3	0	+	19901207	19918332	0	8	29,56,40,124,111,70,173,2003,	0,2793,6029,8304,8732,18283,18872,19760,
scaffold_m19_p_1	19898458	19920178	ANGEL1_x7	0	+	19898469	19918332	0	10	75,576,227,70,434,124,111,70,164,2004,	0,2749,4233,4920,5591,8260,8688,18239,18828,19716,
scaffold_m19_p_1	19898554	19920180	ANGEL1_x2	0	+	19901281	19918332	0	11	91,75,576,227,70,434,124,111,70,164,2006,	0,1236,2653,4137,4824,5495,8164,8592,18143,18732,19620,
scaffold_m19_p_1	19913999	19920176	ANGEL1_x1	0	+	19917374	19918332	0	3	2768,164,2002,	0,3287,4175,
scaffold_m19_p_1	19923633	19942388	VASH1_x3	0	-	19927571	19941728	0	8	4011,113,69,382,75,57,89,957,	0,4874,5128,6618,9566,11217,12472,17798,
scaffold_m19_p_1	19923640	19944894	VASH1_x4	0	-	19927571	19941728	0	8	4004,113,382,75,57,89,380,414,	0,4867,6611,9559,11210,12465,17791,20840,
scaffold_m19_p_1	19927318	19930996	VASH1_x1	0	-	19927571	19930773	0	3	326,113,745,	0,1189,2933,
scaffold_m19_p_1	19927330	19944581	VASH1_x2	0	-	19927444	19941728	0	10	314,110,113,382,75,57,89,380,321,101,	0,645,1177,2921,5869,7520,8775,14101,15903,17150,
scaffold_m19_p_1	20104043	20205034	ESRRB_x1	0	-	20104043	20205034	0	7	245,270,162,111,117,410,50,	0,5305,13768,14359,33501,48316,100941,
scaffold_m19_p_1	20322609	20379474	GPATCH2L_x3	0	-	20326667	20377130	0	10	4231,95,86,55,68,80,177,65,672,152,	0,10929,22742,24937,25977,28823,30628,35307,53859,56713,
scaffold_m19_p_1	20322609	20379474	GPATCH2L_x2	0	-	20326667	20377130	0	10	4231,95,86,40,68,80,177,65,672,152,	0,10929,22742,25046,25977,28823,30628,35307,53859,56713,
scaffold_m19_p_1	20323120	20341321	GPATCH2L_x1	0	-	20326667	20340025	0	3	3720,95,1493,	0,10418,16708,
scaffold_m19_p_1	20439521	20514857	IFT43_x2	0	-	20439718	20514833	0	9	317,63,76,73,47,33,65,90,78,	0,492,1032,1376,20316,21029,45710,71484,75258,
scaffold_m19_p_1	20488331	20514855	IFT43_x1	0	-	20493907	20514833	0	4	5602,61,90,76,	0,7463,22674,26448,
scaffold_m19_p_1	20518944	20538525	TGFB3_x2	0	+	20520054	20537515	0	7	1450,164,130,108,172,154,1169,	0,8908,9322,14420,16465,17204,18412,
scaffold_m19_p_1	20530359	20538523	TGFB3_x1	0	+	20535495	20537515	0	3	5222,154,1167,	0,5789,6997,
scaffold_m19_p_1	20541241	20793446	TTLL5_x6	0	-	20576519	20791908	0	34	644,123,83,218,196,155,188,402,84,128,104,147,121,307,158,39,63,92,114,95,62,82,108,92,102,85,70,83,131,107,83,107,169,166,	0,35277,42224,66852,91771,126931,147572,149373,150350,153078,156189,157390,160180,164806,166039,172145,178249,180586,180956,190800,192254,193863,204756,205590,208413,219406,220163,227029,230423,232478,233894,244143,250593,252039,
scaffold_m19_p_1	20541241	20793446	TTLL5_x3	0	-	20541862	20791908	0	32	644,83,218,196,155,185,402,84,128,104,147,121,307,158,63,92,114,95,62,82,108,92,102,85,70,83,131,107,83,107,169,166,	0,42224,66852,91771,126931,147572,149373,150350,153078,156189,157390,160180,164806,166039,178249,180586,180956,190800,192254,193863,204756,205590,208413,219406,220163,227029,230423,232478,233894,244143,250593,252039,
scaffold_m19_p_1	20541241	20793446	TTLL5_x1	0	-	20541862	20791908	0	33	644,83,218,196,155,188,402,84,128,104,147,121,307,158,39,63,92,114,95,62,82,108,92,102,85,70,83,131,107,83,107,169,166,	0,42224,66852,91771,126931,147572,149373,150350,153078,156189,157390,160180,164806,166039,172145,178249,180586,180956,190800,192254,193863,204756,205590,208413,219406,220163,227029,230423,232478,233894,244143,250593,252039,
scaffold_m19_p_1	20604117	20793446	TTLL5_x4	0	-	20604117	20791908	0	32	49,218,196,155,188,402,84,128,104,147,121,307,158,63,92,114,42,95,62,82,108,92,102,85,70,83,131,107,83,107,169,166,	0,3976,28895,64055,84696,86497,87474,90202,93313,94514,97304,101930,103163,115373,117710,118080,126361,127924,129378,130987,141880,142714,145537,156530,157287,164153,167547,169602,171018,181267,187717,189163,
scaffold_m19_p_1	20743309	20793446	TTLL5_x5	0	-	20743309	20791908	0	13	5,108,92,102,85,70,83,131,107,83,107,169,166,	0,2688,3522,6345,17338,18095,24961,28355,30410,31826,42075,48525,49971,
scaffold_m19_p_1	20759192	20793446	TTLL5_x2	0	-	20759192	20791908	0	10	61,85,70,83,131,107,83,107,169,166,	0,1455,2212,9078,12472,14527,15943,26192,32642,34088,
scaffold_m19_p_1	20791969	20831446	FLVCR2_x3	0	-	20791969	20831446	0	5	34,104,68,141,55,	0,23860,25366,36729,39422,
scaffold_m19_p_1	20793804	20801743	ERG28_x2	0	+	20795925	20801077	0	5	78,164,91,119,746,	0,2090,4466,6956,7193,
scaffold_m19_p_1	20795182	20801741	ERG28_x1	0	+	20795925	20798458	0	2	876,3471,	0,3088,
scaffold_m19_p_1	20805113	20858765	FLVCR2_x2	0	-	20806917	20858765	0	10	1918,56,112,106,111,104,68,141,142,702,	0,5498,6108,6361,7624,10716,12222,23585,26278,52950,
scaffold_m19_p_1	20805914	20806277	unknown_1410	0	-	20805914	20806277	0	1	363,	0,
scaffold_m19_p_1	20809739	20859682	FLVCR2_x1	0	-	20810521	20858765	0	10	928,112,106,111,104,68,141,142,833,78,	0,1482,1735,2998,6090,7596,18959,21652,48324,49865,
scaffold_m19_p_1	20883822	20907415	BATF_x1	0	-	20884158	20904845	0	4	546,105,351,131,	0,18524,20960,23462,
scaffold_m19_p_1	20946987	20947379	unknown_23	0	+	20946987	20947379	0	1	392,	0,
scaffold_m19_p_1	20949698	20987497	JDP2_x1	0	-	20950561	20987497	0	4	1049,105,224,181,	0,7821,28745,37618,
scaffold_m19_p_1	20949783	20950188	unknown_1411	0	-	20949783	20950188	0	1	405,	0,
scaffold_m19_p_1	21044480	21045125	unknown_1412	0	-	21044480	21045125	0	1	645,	0,
scaffold_m19_p_1	21077256	21079860	FOS_x3	0	-	21078056	21079409	0	3	1442,108,502,	0,1566,2102,
scaffold_m19_p_1	21077257	21080680	FOS_x4	0	-	21078056	21080524	0	4	1441,108,252,297,	0,1565,2101,3126,
scaffold_m19_p_1	21077262	21080680	FOS_x2	0	-	21078056	21078879	0	3	1436,788,297,	0,1560,3121,
scaffold_m19_p_1	21077264	21080680	FOS_x1	0	-	21078007	21080524	0	5	768,590,108,252,297,	0,844,1558,2094,3119,
scaffold_m19_p_1	21151925	21190630	TMED10_x2	0	+	21151957	21187670	0	5	266,112,74,127,3082,	0,19875,24360,35099,35623,
scaffold_m19_p_1	21151940	21177394	TMED10_x1	0	+	21151957	21176422	0	3	251,112,1109,	0,19860,24345,
scaffold_m19_p_1	21195040	21228836	NEK9_x3	0	+	21195142	21226457	0	22	321,178,56,71,106,132,111,65,51,193,145,201,47,156,109,162,171,60,215,162,213,2502,	0,1904,4541,5107,6415,8202,9888,10776,13502,13995,15980,16746,17134,18365,19787,20408,23404,24336,26933,28253,29683,31294,
scaffold_m19_p_1	21195049	21228834	NEK9_x2	0	+	21201514	21226457	0	23	312,178,56,71,513,73,132,111,65,51,193,145,201,47,156,109,162,171,60,215,162,213,2500,	0,1895,4532,5098,5999,6619,8193,9879,10767,13493,13986,15971,16737,17125,18356,19778,20399,23395,24327,26924,28244,29674,31285,
scaffold_m19_p_1	21197009	21228834	NEK9_x1	0	+	21201549	21226457	0	21	113,56,71,513,132,111,65,51,193,145,201,47,156,109,162,171,60,215,162,213,2500,	0,2572,3138,4039,6233,7919,8807,11533,12026,14011,14777,15165,16396,17818,18439,21435,22367,24964,26284,27714,29325,
scaffold_m19_p_1	21232248	21237393	ZC2HC1C_x1	0	-	21232850	21236435	0	3	620,1348,265,	0,2858,4880,
scaffold_m19_p_1	21232260	21237388	ZC2HC1C_x2	0	-	21232543	21236435	0	3	547,1348,260,	0,2846,4868,
scaffold_m19_p_1	21237726	21248361	ENST00000555694.ACYP1	0	+	21237726	21248159	0	3	154,98,418,	0,5039,10217,
scaffold_m19_p_1	21242312	21248361	ENST00000555694.ACYP1	0	+	21242779	21248159	0	3	106,98,418,	0,453,5631,
scaffold_m19_p_1	21242329	21277436	ENST00000556257.MLH3	0	+	21242779	21277165	0	15	89,77,98,3268,99,86,105,73,72,112,160,24,79,152,394,	0,254,436,8992,15559,16366,17132,18354,22645,24199,25343,30506,30617,33173,34713,
scaffold_m19_p_1	21242329	21277436	MLH3_x4	0	+	21242779	21277165	0	15	89,77,98,3268,99,86,105,73,72,112,160,24,79,152,394,	0,254,436,8992,15559,16366,17132,18354,22645,24199,25343,30506,30617,33173,34713,
scaffold_m19_p_1	21242441	21277434	MLH3_x3	0	+	21242444	21277165	0	13	84,3268,99,86,105,73,72,112,160,24,79,152,392,	0,8880,15447,16254,17020,18242,22533,24087,25231,30394,30505,33061,34601,
scaffold_m19_p_1	21249941	21277435	ENST00000556257.MLH3	0	+	21251384	21277165	0	7	114,3268,173,24,79,152,393,	0,1380,17718,22894,23005,25561,27101,
scaffold_m19_p_1	21249941	21277435	MLH3_x5	0	+	21251384	21277165	0	13	114,3268,99,86,105,73,72,112,160,24,79,152,393,	0,1380,7947,8754,9520,10742,15033,16587,17731,22894,23005,25561,27101,
scaffold_m19_p_1	21249941	21277435	MLH3_x6	0	+	21251384	21277165	0	7	114,3268,173,24,79,152,393,	0,1380,17718,22894,23005,25561,27101,
scaffold_m19_p_1	21250046	21277435	MLH3_x2	0	+	21254471	21277165	0	13	149,71,312,86,105,73,72,112,160,24,79,152,393,	0,1275,4231,8649,9415,10637,14928,16482,17626,22789,22900,25456,26996,
scaffold_m19_p_1	21258485	21277436	MLH3_x1	0	+	21259548	21277165	0	10	296,105,73,72,112,160,24,79,152,394,	0,976,2198,6489,8043,9187,14350,14461,17017,18557,
scaffold_m19_p_1	21284082	21290208	EIF2B2_x1	0	-	21284490	21290151	0	8	566,67,138,96,56,149,121,220,	0,1786,2846,3560,4415,5367,5656,5906,
scaffold_m19_p_1	21284082	21290200	EIF2B2_x2	0	-	21284490	21290151	0	7	566,67,138,164,149,121,212,	0,1786,2846,4307,5367,5656,5906,
scaffold_m19_p_1	21284084	21290203	EIF2B2_x3	0	-	21284490	21290151	0	8	564,67,138,96,164,149,121,215,	0,1784,2844,3558,4305,5365,5654,5904,
scaffold_m19_p_1	21287683	21290203	EIF2B2_x4	0	-	21287683	21290151	0	5	24,164,149,121,215,	0,706,1766,2055,2305,
scaffold_m19_p_1	21323935	21337258	PGF_x2	0	+	21324278	21336505	0	7	145,131,43,197,77,30,781,	0,287,1629,5887,6860,8999,12542,
scaffold_m19_p_1	21323936	21337261	PGF_x1	0	+	21329866	21336505	0	7	417,43,394,77,30,63,784,	0,1628,5689,6859,8998,9129,12541,
scaffold_m19_p_1	21323943	21337261	PGF_x3	0	+	21324278	21336505	0	7	410,43,197,77,30,63,784,	0,1621,5879,6852,8991,9122,12534,
scaffold_m19_p_1	21351188	21363267	RPS6KL1_x2	0	+	21352704	21363043	0	6	165,288,125,93,133,232,	0,1493,3031,4082,11444,11847,
scaffold_m19_p_1	21351188	21368144	RPS6KL1_x9	0	+	21352704	21366883	0	11	165,288,125,93,48,133,609,90,83,96,1444,	0,1493,3031,4082,11016,11444,12369,13406,13630,15014,15512,
scaffold_m19_p_1	21351198	21368136	RPS6KL1_x8	0	+	21362698	21365560	0	10	155,288,125,93,52,133,609,90,83,2882,	0,1483,3021,4072,11006,11434,12359,13396,13620,14056,
scaffold_m19_p_1	21351210	21368138	RPS6KL1_x7	0	+	21352704	21366731	0	10	143,288,125,93,133,609,90,83,96,1518,	0,1471,3009,4060,11422,12347,13384,13608,14992,15410,
scaffold_m19_p_1	21351230	21368138	RPS6KL1_x5	0	+	21364081	21366731	0	9	123,288,125,93,1534,90,83,96,1518,	0,1451,2989,4040,11402,13364,13588,14972,15390,
scaffold_m19_p_1	21351230	21368135	RPS6KL1_x6	0	+	21352704	21366731	0	11	123,288,125,93,48,133,162,90,83,96,1515,	0,1451,2989,4040,10974,11402,12774,13364,13588,14972,15390,
scaffold_m19_p_1	21351235	21368137	RPS6KL1_x10	0	+	21352704	21366731	0	11	118,288,125,93,48,133,609,90,83,96,1517,	0,1446,2984,4035,10969,11397,12322,13359,13583,14967,15385,
scaffold_m19_p_1	21351269	21363257	RPS6KL1_x1	0	+	21352704	21363043	0	8	84,68,275,125,93,48,133,222,	0,1253,1425,2950,4001,10935,11363,11766,
scaffold_m19_p_1	21351275	21368138	RPS6KL1_x4	0	+	21352704	21366340	0	10	78,288,125,93,48,133,609,90,83,1936,	0,1406,2944,3995,10929,11357,12282,13319,13543,14927,
scaffold_m19_p_1	21351300	21368138	RPS6KL1_x3	0	+	21352704	21366731	0	12	53,288,125,93,48,133,161,397,90,83,96,1518,	0,1381,2919,3970,10904,11332,12257,12469,13294,13518,14902,15320,
scaffold_m19_p_1	21352704	21366261	RPS6KL1_x11	0	+	21352704	21366261	0	7	235,125,93,133,609,93,59,	0,1515,2566,9928,10853,11887,13498,
scaffold_m19_p_1	21369390	21388534	DLST_x3	0	-	21370792	21388487	0	15	1537,168,84,74,131,98,77,156,112,56,75,56,49,34,110,	0,2534,3086,3499,4939,8675,9604,10063,12081,12920,13202,13422,16061,18430,19034,
scaffold_m19_p_1	21369390	21388540	DLST_x2	0	-	21370792	21379499	0	14	1537,168,84,74,131,98,77,156,112,56,75,2688,34,116,	0,2534,3086,3499,4939,8675,9604,10063,12081,12920,13202,13422,18430,19034,
scaffold_m19_p_1	21369390	21388556	DLST_x1	0	-	21370792	21378157	0	14	1537,168,84,74,131,98,615,112,56,75,56,49,34,132,	0,2534,3086,3499,4939,8675,9604,12081,12920,13202,13422,16061,18430,19034,
scaffold_m19_p_1	21405954	21409256	PROX2_x1	0	+	21405954	21409256	0	3	192,195,168,	0,1242,3134,
scaffold_m19_p_1	21431248	21493036	YLPM1_x5	0	-	21432009	21492879	0	21	407,183,131,52,81,84,84,177,120,63,155,119,196,93,421,121,2100,995,180,234,1021,	0,725,4517,9826,12994,15100,15472,15643,16027,16435,18854,19865,20464,20896,21100,28851,31793,47217,49330,50760,60767,
scaffold_m19_p_1	21431248	21492879	YLPM1_x6	0	-	21432009	21492879	0	21	407,183,131,52,81,84,84,177,120,63,155,119,196,93,421,121,995,180,234,156,567,	0,725,4517,9826,12994,15100,15472,15643,16027,16435,18854,19865,20464,20896,21100,28851,47217,49330,50760,60767,61064,
scaffold_m19_p_1	21443265	21493002	YLPM1_x4	0	-	21444197	21492879	0	16	1058,84,84,177,120,63,155,119,196,421,121,2100,995,180,234,987,	0,3083,3455,3626,4010,4418,6837,7848,8447,9083,16834,19776,35200,37313,38743,48750,
scaffold_m19_p_1	21444176	21492984	YLPM1_x3	0	-	21444197	21479457	0	17	147,84,84,177,120,63,155,119,196,93,421,121,2100,995,184,234,969,	0,2172,2544,2715,3099,3507,5926,6937,7536,7968,8172,15923,18865,34289,36398,37832,47839,
scaffold_m19_p_1	21462149	21492999	YLPM1_x2	0	-	21463037	21492879	0	5	2992,995,180,234,984,	0,16316,18429,19859,29866,
scaffold_m19_p_1	21480158	21492987	YLPM1_x1	0	-	21480464	21492879	0	3	600,234,972,	0,1850,11857,
scaffold_m19_p_1	21498590	21515660	FCF1_x3	0	-	21499990	21514970	0	7	1449,95,88,73,149,72,752,	0,2175,3899,9661,14688,15411,16318,
scaffold_m19_p_1	21499764	21515691	FCF1_x4	0	-	21499990	21515649	0	8	275,95,88,73,149,72,68,45,	0,1001,2725,8487,13514,14237,15511,15882,
scaffold_m19_p_1	21499806	21515672	FCF1_x2	0	-	21499990	21513303	0	7	233,95,88,73,149,1342,26,	0,959,2683,8445,13472,14195,15840,
scaffold_m19_p_1	21499829	21515660	FCF1_x1	0	-	21499990	21515310	0	8	210,95,88,73,149,72,68,210,	0,936,2660,8422,13449,14172,15446,15621,
scaffold_m19_p_1	21515745	21553354	AREL1_x9	0	+	21541189	21550886	0	20	169,316,61,227,363,170,181,248,78,142,122,76,110,180,126,130,59,90,176,2571,	0,13145,18483,19443,20469,24547,24963,25328,27061,27794,28057,29131,29715,30485,30833,32033,32249,34255,34778,35038,
scaffold_m19_p_1	21515745	21553352	AREL1_x11	0	+	21535397	21550886	0	20	169,316,208,227,238,170,181,248,78,142,122,76,110,180,126,130,59,90,176,2569,	0,13145,18635,19443,20594,24547,24963,25328,27061,27794,28057,29131,29715,30485,30833,32033,32249,34255,34778,35038,
scaffold_m19_p_1	21515745	21553352	AREL1_x10	0	+	21534273	21550886	0	20	169,316,61,227,238,170,181,206,75,142,122,76,110,180,126,130,59,90,176,2569,	0,13145,18483,19443,20594,24547,24963,25328,27064,27794,28057,29131,29715,30485,30833,32033,32249,34255,34778,35038,
scaffold_m19_p_1	21515747	21553354	AREL1_x12	0	+	21534273	21550886	0	20	167,316,61,227,238,170,181,248,78,142,122,76,110,180,126,130,59,90,176,2571,	0,13143,18481,19441,20592,24545,24961,25326,27059,27792,28055,29129,29713,30483,30831,32031,32247,34253,34776,35036,
scaffold_m19_p_1	21515795	21553354	AREL1_x7	0	+	21534273	21550886	0	20	119,316,61,197,238,170,181,248,78,142,122,76,110,180,126,130,59,90,47,2571,	0,13095,18433,19393,20544,24497,24913,25278,27011,27744,28007,29081,29665,30435,30783,31983,32199,34205,34857,34988,
scaffold_m19_p_1	21515795	21553352	AREL1_x8	0	+	21534273	21550886	0	20	119,316,61,197,238,170,181,248,78,142,122,76,110,27,126,130,59,90,176,2569,	0,13095,18433,19393,20544,24497,24913,25278,27011,27744,28007,29081,29665,30588,30783,31983,32199,34205,34728,34988,
scaffold_m19_p_1	21515803	21553352	AREL1_x6	0	+	21534273	21550886	0	20	111,316,61,227,238,170,181,248,78,142,122,76,118,109,126,130,59,90,176,2569,	0,13087,18425,19385,20536,24489,24905,25270,27003,27736,27999,29073,29657,30498,30775,31975,32191,34197,34720,34980,
scaffold_m19_p_1	21515950	21553354	AREL1_x5	0	+	21534273	21550886	0	20	222,316,61,197,238,170,181,248,78,142,122,76,110,180,126,130,59,90,176,2571,	0,12940,18278,19238,20389,24342,24758,25123,26856,27589,27852,28926,29510,30280,30628,31828,32044,34050,34573,34833,
scaffold_m19_p_1	21528977	21553354	AREL1_x4	0	+	21547790	21550886	0	18	229,61,197,238,170,181,1811,142,122,76,950,126,252,130,59,90,176,2571,	0,5251,6211,7362,11315,11731,12096,14562,14825,15899,16483,17601,18221,18801,19017,21023,21546,21806,
scaffold_m19_p_1	21536389	21553354	AREL1_x3	0	+	21543864	21550886	0	17	188,170,181,248,136,78,142,122,76,110,180,126,130,59,90,176,2571,	0,3903,4319,4684,5284,6417,7150,7413,8487,9071,9841,10189,11389,11605,13611,14134,14394,
scaffold_m19_p_1	21542551	21553352	AREL1_x2	0	+	21542791	21550886	0	12	333,142,122,76,110,180,126,130,59,90,176,2569,	0,988,1251,2325,2909,3679,4027,5227,5443,7449,7972,8232,
scaffold_m19_p_1	21548829	21553352	AREL1_x1	0	+	21550006	21550886	0	3	1261,176,2569,	0,1694,1954,
scaffold_m19_p_1	21589690	21677780	LTBP2_x2	0	+	21590018	21676916	0	36	822,71,247,191,171,207,287,103,75,123,165,216,20,40,114,120,129,120,120,123,126,126,123,126,123,135,126,144,192,84,129,138,168,282,150,1010,	0,7147,19858,39517,42114,42592,43697,45067,55116,58394,61471,61870,63189,64388,65302,67550,68385,71968,76621,77809,78154,78646,79540,79751,80292,81081,81501,81938,82922,83220,83979,84434,84654,85145,86462,87080,
scaffold_m19_p_1	21589690	21677780	LTBP2_x5	0	+	21590018	21676916	0	35	822,71,247,191,171,207,287,103,75,123,165,216,20,40,114,120,120,120,123,126,126,123,126,123,135,126,144,192,84,129,138,168,282,150,1010,	0,7147,19858,39517,42114,42592,43697,45067,55116,58394,61471,61870,63189,64388,65302,67550,71968,76621,77809,78154,78646,79540,79751,80292,81081,81501,81938,82922,83220,83979,84434,84654,85145,86462,87080,
scaffold_m19_p_1	21589690	21677780	LTBP2_x4	0	+	21590018	21676916	0	35	822,71,247,191,171,207,287,103,75,123,165,216,20,40,114,120,129,120,120,123,126,126,123,126,123,126,144,192,84,129,138,168,282,150,1010,	0,7147,19858,39517,42114,42592,43697,45067,55116,58394,61471,61870,63189,64388,65302,67550,68385,71968,76621,77809,78154,78646,79540,79751,80292,81501,81938,82922,83220,83979,84434,84654,85145,86462,87080,
scaffold_m19_p_1	21589690	21676203	LTBP2_x3	0	+	21590018	21676203	0	35	822,71,247,191,171,207,287,103,75,123,165,216,20,40,114,120,129,120,120,123,126,126,123,126,123,135,126,144,192,84,129,138,168,368,51,	0,7147,19858,39517,42114,42592,43697,45067,55116,58394,61471,61870,63189,64388,65302,67550,68385,71968,76621,77809,78154,78646,79540,79751,80292,81081,81501,81938,82922,83220,83979,84434,84654,85145,86462,
scaffold_m19_p_1	21672741	21679696	LTBP2_x1	0	+	21672969	21676916	0	8	63,84,129,138,168,282,150,2926,	0,169,928,1383,1603,2094,3411,4029,
scaffold_m19_p_1	21678417	21684504	ISCA2_x1	0	-	21681317	21684487	0	4	2925,116,103,88,	0,5427,5656,5999,
scaffold_m19_p_1	21678419	21684566	ISCA2_x2	0	-	21683193	21684487	0	4	4949,116,103,150,	0,5425,5654,5997,
scaffold_m19_p_1	21683332	21684566	ISCA2_x3	0	-	21683332	21684487	0	4	23,130,103,150,	0,498,741,1084,
scaffold_m19_p_1	21684850	21693087	NPC2_x2	0	+	21684914	21692462	0	4	146,108,173,712,	0,3765,5544,7525,
scaffold_m19_p_1	21684884	21693085	NPC2_x1	0	+	21690438	21692462	0	2	5683,710,	0,7491,
scaffold_m19_p_1	21705112	21705496	unknown_1413	0	-	21705112	21705496	0	1	384,	0,
scaffold_m19_p_1	21728451	21748321	SYNDIG1L_x3	0	+	21728835	21746645	0	5	167,104,470,141,1835,	0,335,16553,17736,18035,
scaffold_m19_p_1	21733449	21748321	SYNDIG1L_x2	0	+	21736385	21746645	0	4	3105,470,141,1835,	0,11555,12738,13037,
scaffold_m19_p_1	21744295	21748321	SYNDIG1L_x1	0	+	21745066	21746645	0	3	1179,141,1835,	0,1892,2191,
scaffold_m19_p_1	21758004	21761141	unknown_1414	0	+	21758004	21761141	0	2	333,189,	0,2948,
scaffold_m19_p_1	21775031	21777179	VRTN_x1	0	-	21775031	21777179	0	1	2148,	0,
scaffold_m19_p_1	21808668	21824631	ABCD4_x9	0	+	21808790	21824205	0	19	160,119,128,140,117,126,51,95,122,92,90,209,92,37,50,53,77,116,495,	0,3577,3849,5135,6429,6869,7984,9876,10217,10434,10687,12244,12630,13322,13711,14145,14484,15187,15468,
scaffold_m19_p_1	21808676	21824627	ABCD4_x8	0	+	21815149	21824482	0	17	152,119,140,117,126,51,95,122,92,90,209,92,37,50,53,77,222,	0,3569,5127,6421,6861,7976,9868,10209,10426,10679,12236,12622,13314,13703,14137,14476,15729,
scaffold_m19_p_1	21808695	21824627	ABCD4_x7	0	+	21815601	21824205	0	17	133,119,117,121,51,95,122,92,90,209,92,37,50,53,77,116,491,	0,3550,6402,6847,7957,9849,10190,10407,10660,12217,12603,13295,13684,14118,14457,15160,15441,
scaffold_m19_p_1	21808731	21824626	ABCD4_x6	0	+	21815601	21824205	0	18	97,119,1460,117,121,51,95,122,92,90,209,92,37,50,56,77,116,490,	0,3514,3752,6366,6811,7921,9813,10154,10371,10624,12181,12567,13259,13648,14079,14421,15124,15405,
scaffold_m19_p_1	21808731	21824627	ABCD4_x5	0	+	21815149	21824205	0	18	97,119,128,117,126,51,95,122,92,90,209,92,37,50,53,77,116,491,	0,3514,3786,6366,6806,7921,9813,10154,10371,10624,12181,12567,13259,13648,14082,14421,15124,15405,
scaffold_m19_p_1	21808736	21824626	ABCD4_x4	0	+	21815032	21824205	0	17	92,119,2697,126,51,95,122,92,90,209,92,37,50,53,77,116,490,	0,3509,3781,6801,7916,9808,10149,10366,10619,12176,12562,13254,13643,14077,14416,15119,15400,
scaffold_m19_p_1	21808738	21824633	ABCD4_x3	0	+	21819386	21824205	0	19	90,119,128,140,117,126,51,95,122,63,90,209,92,37,50,53,77,116,497,	0,3507,3779,5065,6359,6799,7914,9806,10147,10393,10617,12174,12560,13252,13641,14075,14414,15117,15398,
scaffold_m19_p_1	21808747	21824627	ABCD4_x2	0	+	21808790	21824453	0	19	81,119,128,140,117,126,51,95,122,92,90,209,92,37,50,53,77,116,330,	0,3498,3770,5056,6350,6790,7905,9797,10138,10355,10608,12165,12551,13243,13632,14066,14405,15108,15550,
scaffold_m19_p_1	21820094	21824627	ABCD4_x1	0	+	21821309	21824205	0	8	1027,92,37,50,53,77,116,491,	0,1204,1896,2285,2719,3058,3761,4042,
scaffold_m19_p_1	21830408	21850341	VSX2_x1	0	-	21832147	21850305	0	5	2065,181,124,85,406,	0,2842,14210,18199,19527,
scaffold_m19_p_1	21832147	21850341	VSX2_x2	0	-	21832147	21850305	0	5	383,181,124,85,406,	0,1103,12471,16460,17788,
scaffold_m19_p_1	21880955	21972012	LIN52_x2	0	-	21882890	21971864	0	6	1991,84,67,38,75,167,	0,80121,81915,85310,86580,90890,
scaffold_m19_p_1	21880956	21971606	LIN52_x1	0	-	21882890	21962910	0	6	1990,84,67,38,75,105,	0,80120,81914,85309,86579,90545,
scaffold_m19_p_1	21881292	21881757	unknown_1415	0	-	21881292	21881757	0	1	465,	0,
scaffold_m19_p_1	21882447	21882816	unknown_1416	0	+	21882447	21882816	0	1	369,	0,
scaffold_m19_p_1	21972355	21993022	ALDH6A1_x9	0	+	21972453	21990603	0	12	146,60,75,162,79,303,122,190,182,180,99,2524,	0,7390,8984,9225,9615,10321,12433,13829,14225,15815,16256,18143,
scaffold_m19_p_1	21972355	21993022	ALDH6A1_x10	0	+	21972453	21990603	0	12	146,60,75,123,79,303,122,190,182,180,99,2524,	0,7390,8984,9225,9615,10321,12433,13829,14225,15815,16256,18143,
scaffold_m19_p_1	21972362	21992994	ALDH6A1_x8	0	+	21986208	21990603	0	10	139,60,75,162,79,1586,182,180,99,2496,	0,7383,8977,9218,9608,12426,14218,15808,16249,18136,
scaffold_m19_p_1	21972362	21993013	ALDH6A1_x7	0	+	21972453	21990603	0	11	139,60,75,162,79,303,122,190,182,99,2515,	0,7383,8977,9218,9608,10314,12426,13822,14218,16249,18136,
scaffold_m19_p_1	21972373	21992994	ALDH6A1_x6	0	+	21978366	21990603	0	13	128,134,60,75,162,79,303,122,190,182,180,99,2496,	0,5877,7372,8966,9207,9597,10303,12415,13811,14207,15797,16238,18125,
scaffold_m19_p_1	21972387	21993015	ALDH6A1_x4	0	+	21972453	21990603	0	11	114,60,75,162,79,122,190,182,180,99,2517,	0,7358,8952,9193,9583,12401,13797,14193,15783,16224,18111,
scaffold_m19_p_1	21972387	21992994	ALDH6A1_x5	0	+	21981628	21990635	0	11	114,60,403,79,303,122,190,182,205,99,2496,	0,7358,8952,9583,10289,12401,13797,14193,15783,16224,18111,
scaffold_m19_p_1	21972402	21992994	ALDH6A1_x3	0	+	21982726	21990603	0	11	99,2177,75,162,1009,122,190,182,180,99,2496,	0,5226,8937,9178,9568,12386,13782,14178,15768,16209,18096,
scaffold_m19_p_1	21972411	21986058	ALDH6A1_x1	0	+	21972453	21984958	0	7	90,60,75,162,79,303,1270,	0,7334,8928,9169,9559,10265,12377,
scaffold_m19_p_1	21976690	21992994	ALDH6A1_x2	0	+	21981628	21990603	0	11	3115,75,162,79,303,122,190,182,180,99,2496,	0,4649,4890,5280,5986,8098,9494,9890,11480,11921,13808,
scaffold_m19_p_1	21987820	22023322	BBOF1_x1	0	-	21988833	22023235	0	12	1025,118,75,102,494,145,71,81,144,66,229,152,	0,5589,5858,10169,12960,14510,15098,17600,23380,24956,31587,35350,
scaffold_m19_p_1	21990374	22023341	BBOF1_x3	0	-	21990374	22023235	0	12	6,118,75,102,494,145,71,81,144,66,229,171,	0,3035,3304,7615,10406,11956,12544,15046,20826,22402,29033,32796,
scaffold_m19_p_1	21992975	22023341	BBOF1_x2	0	-	21992975	22023235	0	12	108,118,75,102,494,145,71,81,144,66,229,171,	0,434,703,5014,7805,9355,9943,12445,18225,19801,26432,30195,
scaffold_m19_p_1	22008012	22008120	CLEC16A_x6.612779	0	-	22008012	22008120	0	1	108,	0,
scaffold_m19_p_1	22023413	22063467	ENTPD5_x6	0	+	22046960	22060134	0	16	76,79,73,286,239,144,76,36,89,80,62,102,141,57,116,3420,	0,2105,14800,22608,23401,25038,27495,27843,28196,28588,29499,30499,31331,32546,33300,36634,
scaffold_m19_p_1	22023424	22063401	ENTPD5_x5	0	+	22052046	22060134	0	16	65,79,73,286,80,144,84,36,89,80,62,102,141,57,116,3354,	0,2094,14789,22597,23549,25027,27484,27832,28185,28577,29488,30488,31320,32535,33289,36623,
scaffold_m19_p_1	22023435	22063467	ENTPD5_x4	0	+	22025588	22060202	0	15	54,79,286,80,144,76,36,89,80,62,102,141,57,117,3420,	0,2083,22586,23538,25016,27473,27821,28174,28566,29477,30477,31309,32524,33278,36612,
scaffold_m19_p_1	22025246	22063430	ENTPD5_x3	0	+	22025588	22060134	0	15	127,79,277,80,144,76,36,89,80,62,102,141,57,116,3383,	0,272,20784,21727,23205,25662,26010,26363,26755,27666,28666,29498,30713,31467,34801,
scaffold_m19_p_1	22025254	22063468	ENTPD5_x2	0	+	22046090	22060134	0	17	119,79,73,191,286,80,144,76,36,89,80,62,102,141,57,116,3421,	0,264,12959,14388,20767,21719,23197,25654,26002,26355,26747,27658,28658,29490,30705,31459,34793,
scaffold_m19_p_1	22025588	22063472	ENTPD5_x7	0	+	22025588	22060134	0	14	9,286,80,144,76,36,89,80,62,102,141,57,116,3425,	0,20433,21385,22863,25320,25668,26021,26413,27324,28324,29156,30371,31125,34459,
scaffold_m19_p_1	22047324	22063464	ENTPD5_x1	0	+	22050965	22060134	0	11	1271,76,36,89,80,62,102,141,57,116,3417,	0,3584,3932,4285,4677,5588,6588,7420,8635,9389,12723,
scaffold_m19_p_1	22063597	22074098	COQ6_x4	0	-	22063698	22074056	0	12	131,167,116,203,108,63,108,131,124,59,135,208,	0,576,914,1108,3021,3323,3468,4281,6576,7000,8544,10293,
scaffold_m19_p_1	22063597	22074094	COQ6_x3	0	-	22063698	22064581	0	4	131,167,1665,380,	0,576,914,10117,
scaffold_m19_p_1	22063598	22074117	COQ6_x2	0	-	22063698	22066660	0	10	130,167,116,203,108,63,3232,59,135,227,	0,575,913,1107,3020,3322,3467,6999,8543,10292,
scaffold_m19_p_1	22063600	22074094	COQ6_x1	0	-	22063698	22065049	0	9	128,167,116,2021,63,108,3075,95,204,	0,573,911,1105,3320,3465,3981,8581,10290,
scaffold_m19_p_1	22074331	22087137	FAM161B_x2	0	+	22074408	22086600	0	9	128,320,548,347,128,165,100,143,676,	0,3095,4202,6311,7138,9083,9479,10998,12130,
scaffold_m19_p_1	22074334	22087137	FAM161B_x1	0	+	22074408	22086600	0	10	125,320,346,133,347,128,165,100,143,676,	0,3092,4199,4614,6308,7135,9080,9476,10995,12127,
scaffold_m19_p_1	22088186	22121066	ZNF410_x1	0	-	22088780	22109217	0	12	633,128,141,126,90,182,151,192,219,136,188,88,	0,4716,6280,7169,7768,10292,10973,15158,16963,19905,20998,32792,
scaffold_m19_p_1	22098543	22121066	ZNF410_x2	0	-	22098543	22109217	0	7	88,151,192,219,136,188,88,	0,616,4801,6606,9548,10641,22435,
scaffold_m19_p_1	22109310	22145541	PTGR2_x3	0	-	22109310	22141216	0	11	62,27,40,88,122,210,171,192,119,85,1022,	0,20048,20994,22074,22974,23931,25435,27754,30422,31869,35209,
scaffold_m19_p_1	22129044	22144773	PTGR2_x2	0	-	22129299	22141216	0	10	341,40,88,122,210,171,192,119,85,182,	0,1260,2340,3240,4197,5701,8020,10688,12135,15547,
scaffold_m19_p_1	22129047	22144572	PTGR2_x1	0	-	22129299	22141216	0	9	338,40,88,122,210,171,119,85,195,	0,1257,2337,3237,4194,5698,10685,12132,15330,
scaffold_m19_p_1	22131140	22145541	PTGR2_x4	0	-	22131140	22141216	0	9	12,88,122,210,171,192,119,85,1022,	0,244,1144,2101,3605,5924,8592,10039,13379,
scaffold_m19_p_1	22183013	22246677	ELMSAN1_x6	0	+	22225176	22243244	0	13	134,1692,300,346,67,143,104,76,89,150,213,197,3608,	0,41917,44762,49603,51783,52350,52637,53087,53893,56255,57756,59495,60056,
scaffold_m19_p_1	22186253	22186700	unknown_1417	0	+	22186253	22186700	0	1	447,	0,
scaffold_m19_p_1	22205561	22246677	ELMSAN1_x5	0	+	22225176	22243244	0	14	307,822,774,300,346,67,143,104,76,89,150,213,197,3608,	0,19369,20287,22214,27055,29235,29802,30089,30539,31345,33707,35208,36947,37508,
scaffold_m19_p_1	22205579	22246677	ELMSAN1_x4	0	+	22225176	22243244	0	14	280,834,774,300,346,67,143,104,76,89,150,213,197,3608,	0,19351,20269,22196,27037,29217,29784,30071,30521,31327,33689,35190,36929,37490,
scaffold_m19_p_1	22205615	22246677	ELMSAN1_x3	0	+	22225176	22243244	0	14	244,1044,36,300,346,67,143,104,76,89,150,213,197,3608,	0,19315,20971,22160,27001,29181,29748,30035,30485,31291,33653,35154,36893,37454,
scaffold_m19_p_1	22236671	22246679	ELMSAN1_x2	0	+	22236686	22243244	0	5	324,150,213,197,3610,	0,2597,4098,5837,6398,
scaffold_m19_p_1	22242131	22246679	ELMSAN1_x1	0	+	22242696	22243414	0	2	574,3610,	0,938,
scaffold_m19_p_1	22247555	22250194	PNMA1_x1	0	+	22248220	22249282	0	1	2639,	0,
scaffold_m19_p_1	22250998	22288459	DNAL1_x4	0	-	22255818	22288331	0	8	4861,141,127,56,56,110,39,131,	0,11280,12783,21882,29538,31133,32130,37330,
scaffold_m19_p_1	22251007	22288377	DNAL1_x3	0	-	22255847	22288331	0	6	4852,56,56,110,39,49,	0,21873,29529,31124,32121,37321,
scaffold_m19_p_1	22251007	22288392	DNAL1_x1	0	-	22255818	22282166	0	8	4852,141,127,56,56,110,67,64,	0,11271,12774,21873,29529,31124,32121,37321,
scaffold_m19_p_1	22251007	22288381	DNAL1_x2	0	-	22255818	22288331	0	8	4852,141,127,110,56,110,39,53,	0,11271,12774,12999,29529,31124,32121,37321,
scaffold_m19_p_1	22301738	22302311	Acnat2-like	0	-	22301738	22302311	0	1	573,	0,
scaffold_m19_p_1	22308512	22314127	ACOT6_x1	0	-	22308512	22314127	0	3	606,203,457,	0,2149,5158,
scaffold_m19_p_1	22314029	22371723	HEATR4_x3	0	+	22351986	22369555	0	10	788,940,191,141,204,144,183,161,105,2285,	0,37895,39983,41447,44483,45974,49268,50291,51100,55409,
scaffold_m19_p_1	22314079	22365467	HEATR4_x2	0	+	22351986	22365327	0	9	738,940,191,141,204,144,183,161,338,	0,37845,39933,41397,44433,45924,49218,50241,51050,
scaffold_m19_p_1	22330493	22333664	ACOT4_x1	0	-	22331380	22333664	0	3	1493,203,457,	0,2295,2714,
scaffold_m19_p_1	22334008	22338932	ENST00000613168.ACOT2	0	-	22334008	22338932	0	2	104,487,	0,4437,
scaffold_m19_p_1	22346582	22384371	HEATR4_x1	0	+	22358682	22384182	0	17	82,940,124,141,204,144,183,161,105,119,181,70,190,79,160,59,348,	0,5342,7430,8894,11930,13421,16715,17738,18547,22039,22856,23585,24011,24875,25756,27301,37441,
scaffold_m19_p_1	22346589	22384371	HEATR4_x4	0	+	22351986	22384182	0	17	75,940,191,141,204,144,183,161,105,119,181,70,190,79,160,59,348,	0,5335,7423,8887,11923,13414,16708,17731,18540,22032,22849,23578,24004,24868,25749,27294,37434,
scaffold_m19_p_1	22374066	22375974	RIOX1_x1	0	-	22374066	22375974	0	1	1908,	0,
scaffold_m19_p_1	22381675	22381701	CLPP_x4.365970	0	+	22381675	22381701	0	1	26,	0,
scaffold_m19_p_1	22399898	22533909	NUMB_x2	0	+	22472227	22532525	0	12	106,131,141,75,33,75,141,205,294,150,147,2100,	0,43387,72314,94903,100815,118012,120868,124416,126620,128520,130895,131911,
scaffold_m19_p_1	22399898	22533909	NUMB_x1	0	+	22472227	22532525	0	10	106,131,141,75,75,141,205,294,150,2100,	0,43387,72314,94903,118012,120868,124416,126620,128520,131911,
scaffold_m19_p_1	22399898	22533909	NUMB_x4	0	+	22472227	22532525	0	11	106,131,141,75,75,141,205,294,150,147,2100,	0,43387,72314,94903,118012,120868,124416,126620,128520,130895,131911,
scaffold_m19_p_1	22399898	22533909	NUMB_x5	0	+	22472227	22532525	0	9	106,131,141,75,33,75,141,205,2100,	0,43387,72314,94903,100815,118012,120868,124416,131911,
scaffold_m19_p_1	22399898	22533909	NUMB_x6	0	+	22472227	22532525	0	8	106,131,141,75,75,141,205,2100,	0,43387,72314,94903,118012,120868,124416,131911,
scaffold_m19_p_1	22399898	22533909	NUMB_x7	0	+	22472227	22532525	0	9	106,131,141,75,75,141,205,150,2100,	0,43387,72314,94903,118012,120868,124416,128520,131911,
scaffold_m19_p_1	22399898	22533909	NUMB_x8	0	+	22472227	22532525	0	10	106,131,141,75,33,75,141,205,150,2100,	0,43387,72314,94903,100815,118012,120868,124416,128520,131911,
scaffold_m19_p_1	22399898	22529852	NUMB_x9	0	+	22472227	22529852	0	11	106,131,141,75,33,75,141,205,294,16,4,	0,43387,72314,94903,100815,118012,120868,124416,126620,128654,129950,
scaffold_m19_p_1	22399898	22533909	NUMB_x3	0	+	22472227	22532525	0	11	106,131,141,75,33,75,141,205,294,150,2100,	0,43387,72314,94903,100815,118012,120868,124416,126620,128520,131911,
scaffold_m19_p_1	22534104	22573189	PAPLN_x3	0	-	22536025	22572908	0	26	2097,167,109,128,138,154,122,135,331,148,121,256,81,142,183,208,127,124,173,81,124,131,103,61,119,335,	0,11669,14038,14260,14977,15737,16119,16396,17182,18275,18736,20029,20439,25204,25580,26326,27522,28060,28347,28606,29170,30196,32088,32544,33487,38750,
scaffold_m19_p_1	22534104	22573189	PAPLN_x2	0	-	22536025	22572908	0	26	2097,167,109,128,138,154,122,135,379,148,121,256,81,142,183,208,127,124,173,81,124,131,103,61,119,335,	0,11669,14038,14260,14977,15737,16119,16396,17182,18275,18736,20029,20439,25204,25580,26326,27522,28060,28347,28606,29170,30196,32088,32544,33487,38750,
scaffold_m19_p_1	22535020	22572925	PAPLN_x1	0	-	22536025	22561724	0	23	1181,167,109,128,138,154,116,135,379,148,121,256,81,142,183,208,127,1234,131,103,61,119,71,	0,10753,13122,13344,14061,14821,15203,15480,16266,17359,17820,19113,19523,24288,24664,25410,26606,27144,29280,31172,31628,32571,37834,
scaffold_m19_p_1	22584906	22636253	PSEN1_x2	0	-	22589250	22636253	0	10	4500,119,174,87,99,221,68,142,254,75,	0,5834,6980,10439,12859,18067,20188,29064,32544,51272,
scaffold_m19_p_1	22584906	22646341	PSEN1_x1	0	-	22589250	22636253	0	12	4500,119,174,87,99,221,68,142,254,140,83,123,	0,5834,6980,10439,12859,18067,20188,29064,32544,51260,51492,61312,
scaffold_m19_p_1	22586915	22587323	unknown_1418	0	-	22586915	22587323	0	1	408,	0,
scaffold_m19_p_1	22647770	22702672	RBM25_x1	0	-	22650819	22695074	0	24	3142,48,99,275,325,151,74,90,223,287,84,54,186,161,58,168,50,121,109,66,104,147,124,177,	0,7379,8331,8748,9385,11475,13355,15508,15703,18496,22216,22563,24202,30421,34257,38526,40547,45915,47250,49137,50791,53175,54427,54725,
scaffold_m19_p_1	22669424	22702677	RBM25_x2	0	-	22669424	22693791	0	10	18,84,54,186,161,58,168,50,121,182,	0,562,909,2548,8767,12603,16872,18893,24261,33071,
scaffold_m19_p_1	22715627	22760196	ZFYVE1_x5	0	+	22717661	22759919	0	10	281,936,505,215,107,109,171,181,114,510,	0,1611,21739,26619,35336,37139,40851,41740,42417,44059,
scaffold_m19_p_1	22715639	22759924	ZFYVE1_x6	0	+	22717661	22759919	0	12	64,936,505,215,107,109,98,118,171,181,114,238,	0,1599,21727,26607,35324,37127,37811,38001,40839,41728,42405,44047,
scaffold_m19_p_1	22715679	22761351	ZFYVE1_x4	0	+	22717661	22759919	0	8	229,936,505,215,171,181,114,1665,	0,1559,21687,26567,40799,41688,42365,44007,
scaffold_m19_p_1	22715711	22741002	ZFYVE1_x3	0	+	22717661	22737879	0	3	197,936,3636,	0,1527,21655,
scaffold_m19_p_1	22717691	22759924	ZFYVE1_x7	0	+	22717691	22759919	0	11	483,505,215,107,109,98,76,171,181,114,238,	0,19675,24555,33272,35075,35759,35991,38787,39676,40353,41995,
scaffold_m19_p_1	22725336	22761350	ZFYVE1_x2	0	+	22751005	22759919	0	11	670,505,215,107,109,98,118,171,181,114,1664,	0,12030,16910,25627,27430,28114,28304,31142,32031,32708,34350,
scaffold_m19_p_1	22754696	22761351	ZFYVE1_x1	0	+	22756541	22758280	0	3	1953,181,3307,	0,2671,3348,
scaffold_m19_p_1	22767846	22790472	DCAF4_x2	0	-	22768645	22784244	0	14	993,115,174,98,99,80,50,144,103,83,158,101,97,150,	0,1711,2194,3206,3435,4770,8796,9892,11893,13230,14043,14622,16309,22476,
scaffold_m19_p_1	22768432	22790485	DCAF4_x1	0	-	22768645	22784244	0	14	407,115,174,98,96,80,50,144,103,83,158,101,97,163,	0,1125,1608,2620,2849,4184,8210,9306,11307,12644,13457,14036,15723,21890,
scaffold_m19_p_1	22829505	22964205	DPF3_x5	0	+	22829518	22960395	0	4	45,161,108,4103,	0,101720,114614,130597,
scaffold_m19_p_1	22829513	23075570	DPF3_x2	0	+	22829518	23065047	0	11	37,161,108,128,96,79,138,129,113,82,10594,	0,101712,114606,130589,139100,146582,164188,181191,220746,234844,235463,
scaffold_m19_p_1	22930804	23014114	DPF3_x1	0	+	22930957	23013671	0	9	158,161,108,128,96,79,138,129,646,	0,421,13315,29298,37809,45291,62897,79900,82664,
scaffold_m19_p_1	22930915	22963240	DPF3_x4	0	+	22930957	22960395	0	4	47,161,108,3138,	0,310,13204,29187,
scaffold_m19_p_1	23037372	23067165	DPF3_x3	0	+	23037402	23065047	0	4	91,113,82,2189,	0,12887,26985,27604,
scaffold_m19_p_1	23072823	23073339	unknown_1419	0	+	23072823	23073339	0	1	516,	0,
scaffold_m19_p_1	23118863	23593544	RGS6_x1	0	-	23122896	23568674	0	17	4084,90,187,126,111,62,99,75,82,77,65,52,107,51,100,104,483,	0,28461,44357,51360,59261,67847,69001,69833,71315,73762,76677,82960,84237,87537,137281,449727,474198,
scaffold_m19_p_1	23118869	23593664	RGS6_x2	0	-	23122774	23568674	0	19	4078,67,54,90,187,126,111,62,99,75,82,77,65,52,107,51,100,104,603,	0,12544,24665,28455,44351,51354,59255,67841,68995,69827,71309,73756,76671,82954,84231,87531,137275,449721,474192,
scaffold_m19_p_1	23119381	23119984	unknown_1420	0	-	23119381	23119984	0	1	603,	0,
scaffold_m19_p_1	23143377	23593544	RGS6_x3	0	-	23143377	23568674	0	18	21,54,90,187,126,111,62,99,75,82,77,65,52,107,51,100,104,483,	0,157,3947,19843,26846,34747,43333,44487,45319,46801,49248,52163,58446,59723,63023,112767,425213,449684,
scaffold_m19_p_1	23143554	23593544	RGS6_x4	0	-	23143554	23568674	0	17	30,90,187,126,111,62,99,75,82,77,65,52,107,51,100,104,483,	0,3770,19666,26669,34570,43156,44310,45142,46624,49071,51986,58269,59546,62846,112590,425036,449507,
scaffold_m19_p_1	23146126	23593544	RGS6_x5	0	-	23146126	23568674	0	17	15,90,187,126,111,62,99,75,82,77,65,52,107,51,100,104,483,	0,1198,17094,24097,31998,40584,41738,42570,44052,46499,49414,55697,56974,60274,110018,422464,446935,
scaffold_m19_p_1	23716247	23850106	SIPA1L1_x2	0	-	23718059	23848286	0	22	1956,82,109,144,247,166,240,443,119,63,125,150,270,275,571,158,104,175,189,131,1800,332,	0,2523,5251,6685,15648,20906,22357,35502,39181,39737,42202,47085,63054,68522,69387,79699,83175,92327,105013,110999,130541,133527,
scaffold_m19_p_1	23716251	24045080	SIPA1L1_x3	0	-	23718059	23848286	0	26	1952,85,109,144,247,166,240,443,119,63,125,150,270,275,571,158,104,175,189,131,1800,63,67,95,60,72,	0,2519,5247,6681,15644,20902,22353,35498,39177,39733,42198,47081,63050,68518,69383,79695,83171,92323,105009,110995,130537,175730,258123,294539,328055,328757,
scaffold_m19_p_1	23716251	24045080	SIPA1L1_x1	0	-	23718059	23848286	0	25	1952,85,109,144,247,166,240,443,119,125,150,270,275,571,158,104,175,189,131,1800,63,67,95,60,72,	0,2519,5247,6681,15644,20902,22353,35498,39177,42198,47081,63050,68518,69383,79695,83171,92323,105009,110995,130537,175730,258123,294539,328055,328757,
scaffold_m19_p_1	24132624	24133323	unknown_1421	0	-	24132624	24133323	0	1	699,	0,
scaffold_m19_p_1	24180114	24309602	PCNX1_x10	0	-	24185760	24309173	0	36	5787,141,443,206,275,231,151,101,231,254,216,59,130,109,178,142,151,93,106,110,92,111,172,33,154,203,58,91,185,133,1704,90,46,106,209,582,	0,6003,6550,7482,9261,10008,14690,15592,18419,20718,22120,24485,27756,28764,31539,33280,35322,37726,39633,39967,45570,47456,48037,51260,55395,58406,60300,62043,74108,79640,89355,97617,98492,100194,103476,128906,
scaffold_m19_p_1	24180221	24217921	PCNX1_x3	0	-	24185760	24200883	0	18	5680,141,443,206,275,231,151,101,231,255,216,59,130,109,178,142,151,81,	0,5896,6443,7375,9154,9901,14583,15485,18312,20611,22013,24378,27649,28657,31432,33173,35215,37619,
scaffold_m19_p_1	24182818	24270473	PCNX1_x9	0	-	24185760	24270352	0	29	3083,141,443,206,275,231,151,101,231,254,216,59,130,109,178,142,151,93,106,110,92,111,172,33,154,203,58,91,1004,	0,3299,3846,4778,6557,7304,11986,12888,15715,18014,19416,21781,25052,26060,28835,30576,32618,35022,36929,37263,42866,44752,45333,48556,52691,55702,57596,59339,86651,
scaffold_m19_p_1	24184683	24270912	PCNX1_x8	0	-	24184768	24270676	0	27	204,35,275,231,151,101,231,254,216,59,130,109,178,142,151,93,106,110,92,111,172,33,154,218,58,91,1443,	0,3084,4692,5439,10121,11023,13850,16149,17551,19916,23187,24195,26970,28711,30753,33157,35064,35398,41001,42887,43468,46691,50826,53837,55731,57474,84786,
scaffold_m19_p_1	24185125	24270456	PCNX1_x6	0	-	24185760	24270352	0	31	776,141,443,206,275,231,151,101,231,254,216,59,130,109,178,142,151,93,106,110,92,111,172,33,154,203,58,91,185,133,987,	0,992,1539,2471,4250,4997,9679,10581,13408,15707,17109,19474,22745,23753,26528,28269,30311,32715,34622,34956,40559,42445,43026,46249,50384,53395,55289,57032,69097,74629,84344,
scaffold_m19_p_1	24185125	24235864	PCNX1_x2	0	-	24185760	24235704	0	25	776,141,443,206,275,231,151,101,231,254,216,59,130,109,178,142,151,93,106,110,92,111,172,33,355,	0,992,1539,2471,4250,4997,9679,10581,13408,15707,17109,19474,22745,23753,26528,28269,30311,32715,34622,34956,40559,42445,43026,46249,50384,
scaffold_m19_p_1	24185125	24270052	PCNX1_x7	0	-	24185760	24208937	0	31	776,141,443,206,275,231,151,101,231,254,216,59,130,147,178,142,151,93,106,110,92,111,172,33,154,218,58,91,103,133,583,	0,992,1539,2471,4250,4997,9679,10581,13408,15707,17109,19474,22745,23715,26528,28269,30311,32715,34622,34956,40559,42445,43026,46249,50384,53395,55289,57032,69179,74629,84344,
scaffold_m19_p_1	24185535	24278655	PCNX1_x5	0	-	24185760	24210899	0	32	366,141,443,206,275,231,151,101,231,254,216,59,130,109,110,178,142,151,93,71,110,92,111,172,33,154,203,185,133,1704,90,49,	0,582,1129,2061,3840,4587,9269,10171,12998,15297,16699,19064,22335,23343,25289,26118,27859,29901,32305,34212,34546,40149,42035,42616,45839,49974,52985,68687,74219,83934,92196,93071,
scaffold_m19_p_1	24185551	24277792	PCNX1_x4	0	-	24185760	24227616	0	30	350,141,443,206,275,231,151,101,231,254,216,59,130,109,178,142,151,93,106,110,92,111,172,33,154,218,58,1704,100,61,	0,566,1113,2045,3824,4571,9253,10155,12982,15281,16683,19048,22319,23327,26102,27843,29885,32289,34196,34530,40133,42019,42600,45823,49958,52969,54863,83918,86446,92180,
scaffold_m19_p_1	24186216	24194853	PCNX1_x1	0	-	24186891	24187713	0	6	42,443,206,275,231,49,	0,448,1380,3159,3906,8588,
scaffold_m19_p_1	24358855	24436461	MAP3K9_x4	0	+	24359224	24429159	0	11	769,414,181,149,176,241,123,154,113,804,7787,	0,6402,45648,53943,55253,59098,61223,62728,66579,67639,69819,
scaffold_m19_p_1	24358924	24436447	MAP3K9_x5	0	+	24359224	24429159	0	12	700,414,181,149,176,241,123,154,69,113,804,7773,	0,6333,45579,53874,55184,59029,61154,62659,65028,66510,67570,69750,
scaffold_m19_p_1	24417300	24429644	MAP3K9_x3	0	+	24420116	24429159	0	7	188,241,123,154,113,804,970,	0,653,2778,4283,8134,9194,11374,
scaffold_m19_p_1	24418001	24430284	MAP3K9_x2	0	+	24420338	24429159	0	7	193,270,154,69,113,804,1610,	0,2077,3582,5951,7433,8493,10673,
scaffold_m19_p_1	24424944	24430284	MAP3K9_x1	0	+	24425537	24429159	0	3	603,804,1610,	0,1550,3730,
scaffold_m19_p_1	24432498	24432903	unknown_1422	0	+	24432498	24432903	0	1	405,	0,
scaffold_m19_p_1	24467369	24467912	unknown_1423	0	-	24467369	24467912	0	1	543,	0,
scaffold_m19_p_1	24468863	24498955	TTC9_x1	0	-	24470725	24498792	0	3	1942,183,569,	0,4174,29523,
scaffold_m19_p_1	24497878	24554822	MED6_x6	0	+	24534947	24554822	0	10	231,155,65,104,160,92,83,109,28,52,	0,2119,17950,36987,40287,41984,43884,44268,56254,56892,
scaffold_m19_p_1	24497878	24561323	MED6_x5	0	+	24534947	24554901	0	11	231,155,65,104,160,92,83,130,116,28,6553,	0,2119,17950,36987,40287,41984,43884,44247,46415,56254,56892,
scaffold_m19_p_1	24497878	24592481	MED6_x4	0	+	24534947	24592481	0	12	231,155,65,104,160,92,83,109,116,28,127,148,	0,2119,17950,36987,40287,41984,43884,44268,46415,56254,56892,94455,
scaffold_m19_p_1	24497878	24556010	MED6_x7	0	+	24534947	24556010	0	12	231,155,65,104,160,92,83,109,116,28,127,10,	0,2119,17950,36987,40287,41984,43884,44268,46415,56254,56892,58122,
scaffold_m19_p_1	24497878	24555335	MED6_x8	0	+	24534947	24555335	0	12	231,155,65,104,160,92,83,109,116,28,127,46,	0,2119,17950,36987,40287,41984,43884,44268,46415,56254,56892,57411,
scaffold_m19_p_1	24534932	24562163	MED6_x3	0	+	24534947	24554901	0	8	37,160,92,83,109,116,28,7393,	0,3233,4930,6830,7214,9361,19200,19838,
scaffold_m19_p_1	24534941	24555884	MED6_x2	0	+	24538296	24554901	0	9	28,198,160,92,83,109,116,28,1114,	0,314,3224,4921,6821,7205,9352,19191,19829,
scaffold_m19_p_1	24538163	24558571	MED6_x1	0	+	24542188	24554901	0	6	162,83,109,116,28,3801,	0,3599,3983,6130,15969,16607,
scaffold_m19_p_1	24585971	24588136	ENST00000603540.ADAM21.12	0	-	24585971	24588136	0	1	2165,	0,
scaffold_m19_p_1	24680643	24681066	unknown_1424	0	-	24680643	24681066	0	1	423,	0,
scaffold_m19_p_1	24686365	24738135	SYNJ2BP_x3	0	+	24686467	24734992	0	4	166,137,100,3181,	0,37504,46908,48589,
scaffold_m19_p_1	24686370	24735220	SYNJ2BP_x4	0	+	24686467	24735095	0	4	161,137,96,266,	0,37499,46903,48584,
scaffold_m19_p_1	24686370	24751973	SYNJ2BP_x5	0	+	24686467	24751713	0	6	161,137,96,72,63,377,	0,37499,46903,59588,61484,65226,
scaffold_m19_p_1	24686370	24751973	COX16_x2	0	+	24686467	24751713	0	6	161,137,96,72,63,377,	0,37499,46903,59588,61484,65226,
scaffold_m19_p_1	24686377	24739365	SYNJ2BP_x2	0	+	24725738	24735095	0	5	225,137,863,96,4411,	0,37492,38627,46896,48577,
scaffold_m19_p_1	24686389	24729771	SYNJ2BP_x1	0	+	24686467	24724114	0	2	142,5902,	0,37480,
scaffold_m19_p_1	24743749	24751973	COX16_x1	0	+	24743838	24751713	0	4	158,72,63,377,	0,2209,4105,7847,
scaffold_m19_p_1	24761795	24916468	SLC8A3_x3	0	+	24809498	24914737	0	7	208,1846,104,125,100,276,2108,	0,47641,138780,147611,148232,149979,152565,
scaffold_m19_p_1	24761795	24916468	SLC8A3_x5	0	+	24809498	24914737	0	8	208,1846,107,18,125,100,276,2108,	0,47641,136222,143779,147611,148232,149979,152565,
scaffold_m19_p_1	24774494	24774926	unknown_1425	0	+	24774494	24774926	0	1	432,	0,
scaffold_m19_p_1	24790149	24917605	SLC8A3_x4	0	+	24809498	24914737	0	8	693,1846,104,18,125,100,276,3245,	0,19287,110426,115425,119257,119878,121625,124211,
scaffold_m19_p_1	24903248	24916465	SLC8A3_x2	0	+	24905474	24914737	0	5	2344,125,100,276,2105,	0,6158,6779,8526,11112,
scaffold_m19_p_1	24906602	24916465	SLC8A3_x1	0	+	24909462	24914737	0	4	2929,100,276,2105,	0,3425,5172,7758,
scaffold_m19_p_1	24924406	25058614	SMOC1_x2	0	-	24926398	25058366	0	11	2009,245,106,83,193,81,57,100,113,166,347,	0,7197,16231,18106,18967,34153,36208,52541,70883,72141,133861,
scaffold_m19_p_1	24924406	25058613	SMOC1_x3	0	-	24926398	25058366	0	13	2009,245,106,83,193,129,81,57,48,100,113,166,346,	0,7197,16231,18106,18967,30760,34153,36208,50364,52541,70883,72141,133861,
scaffold_m19_p_1	24924408	25058611	SMOC1_x4	0	-	24926398	25058366	0	12	2007,245,106,83,193,81,57,48,100,113,166,344,	0,7195,16229,18104,18965,34151,36206,50362,52539,70881,72139,133859,
scaffold_m19_p_1	24924408	25058611	SMOC1_x5	0	-	24926398	25058366	0	13	2007,69,245,106,83,193,81,57,48,100,113,166,344,	0,2540,7195,16229,18104,18965,34151,36206,50362,52539,70881,72139,133859,
scaffold_m19_p_1	24924408	25058611	SMOC1_x6	0	-	24926398	25058366	0	13	2007,69,245,106,83,193,81,90,48,100,113,166,344,	0,2540,7195,16229,18104,18965,34151,36206,50362,52539,70881,72139,133859,
scaffold_m19_p_1	24924872	24925250	unknown_1426	0	-	24924872	24925250	0	1	378,	0,
scaffold_m19_p_1	24926048	25058611	SMOC1_x1	0	-	24926398	25058366	0	12	364,245,106,83,193,81,57,48,100,113,166,344,	0,5555,14589,16464,17325,32511,34566,48722,50899,69241,70499,132219,
scaffold_m19_p_1	25107807	25137808	SLC10A1_x1	0	+	25112366	25137808	0	6	30,845,211,179,197,117,	0,4070,16637,23615,26009,29884,
scaffold_m19_p_1	25107807	25134024	SLC10A1_x2	0	+	25112366	25134024	0	5	30,845,211,179,208,	0,4070,16637,23615,26009,
scaffold_m19_p_1	25141378	25146182	SRSF5_x2	0	-	25141923	25145140	0	9	837,111,74,70,99,71,146,340,268,	0,925,1420,2718,3056,3264,3636,3882,4536,
scaffold_m19_p_1	25141378	25146204	SRSF5_x1	0	-	25141923	25145140	0	8	837,111,89,70,99,71,146,161,	0,925,1420,2718,3056,3264,3636,4665,
scaffold_m19_p_1	25143780	25146204	SRSF5_x3	0	-	25143780	25145140	0	6	51,70,99,71,146,161,	0,316,654,862,1234,2263,
scaffold_m19_p_1	25145640	25146030	unknown_1427	0	+	25145640	25146030	0	1	390,	0,
scaffold_m19_p_1	25174200	25267081	SUSD6_x1	0	-	25178107	25224031	0	6	3933,428,139,198,201,255,	0,5875,9591,10689,49710,92626,
scaffold_m19_p_1	25283059	25283641	unknown_1428	0	-	25283059	25283641	0	1	582,	0,
scaffold_m19_p_1	25292474	25301346	CCDC177_x1	0	+	25293664	25295767	0	2	290,7709,	0,1163,
scaffold_m19_p_1	25297277	25297715	unknown_1429	0	+	25297277	25297715	0	1	438,	0,
scaffold_m19_p_1	25322683	25347623	PLEKHD1_x2	0	-	25324713	25347418	0	13	2200,150,145,133,179,94,95,53,92,104,90,94,354,	0,2495,3015,3490,4176,5850,7406,14199,15235,16204,16512,16918,24586,
scaffold_m19_p_1	25322685	25339078	PLEKHD1_x1	0	-	25324713	25338910	0	10	2198,150,145,133,179,94,95,53,92,191,	0,2493,3013,3488,4174,5848,7404,14197,15233,16202,
scaffold_m19_p_1	25322685	25347656	PLEKHD1_x3	0	-	25324713	25347418	0	13	2198,150,145,133,179,94,95,53,92,77,90,94,387,	0,2493,3013,3488,4174,5848,7404,14197,15233,16202,16510,16916,24584,
scaffold_m19_p_1	25355094	25397405	SLC39A9_x2	0	-	25358855	25372908	0	8	3992,135,86,79,69,198,109,560,	0,6065,9431,10977,11285,17688,22862,41751,
scaffold_m19_p_1	25355094	25397375	SLC39A9_x3	0	-	25358855	25372908	0	6	3992,135,69,198,109,791,	0,6065,11285,17688,22862,41490,
scaffold_m19_p_1	25355094	25397140	SLC39A9_x4	0	-	25358855	25372908	0	5	3992,135,198,109,556,	0,6065,17688,22862,41490,
scaffold_m19_p_1	25355095	25397372	SLC39A9_x5	0	-	25358855	25396680	0	7	3991,135,86,69,198,109,788,	0,6064,9430,11284,17687,22861,41489,
scaffold_m19_p_1	25355785	25397372	SLC39A9_x6	0	-	25355785	25396680	0	7	6,135,86,69,198,109,788,	0,5374,8740,10594,16997,22171,40799,
scaffold_m19_p_1	25357931	25397369	SLC39A9_x1	0	-	25358855	25372831	0	7	1155,135,86,69,198,109,524,	0,3228,6594,8448,14851,20025,38914,
scaffold_m19_p_1	25397742	25411721	ERH_x1	0	+	25397975	25411323	0	4	266,88,121,501,	0,2622,7527,13478,
scaffold_m19_p_1	25397762	25411716	ERH_x2	0	+	25397826	25411323	0	4	67,88,121,496,	0,2602,7507,13458,
scaffold_m19_p_1	25432355	25512847	GALNT16_x1	0	-	25434472	25512634	0	15	2255,123,142,84,93,127,104,85,88,122,66,68,99,158,390,	0,5731,6530,10216,11692,12698,17951,18334,20140,22355,24807,25445,26313,29920,80102,
scaffold_m19_p_1	25521756	25522216	unknown_24	0	-	25521756	25522216	0	1	460,	0,
scaffold_m19_p_1	25529858	25571841	EXD2_x2	0	-	25533357	25565584	0	9	3983,136,107,332,127,257,404,88,66,	0,5230,5594,8306,12643,17945,35369,37370,41917,
scaffold_m19_p_1	25529859	25571855	EXD2_x3	0	-	25531100	25565584	0	10	1458,357,136,107,332,127,257,404,88,80,	0,3625,5229,5593,8305,12642,17944,35368,37369,41916,
scaffold_m19_p_1	25530960	25593557	EXD2_x1	0	-	25531100	25548018	0	9	357,357,136,107,332,127,257,71,200,	0,2524,4128,4492,7204,11541,16843,58816,62397,
scaffold_m19_p_1	25569684	25569823	R3HCC1_x1.229897	0	-	25569684	25569823	0	1	139,	0,
scaffold_m19_p_1	25594027	25696630	DCAF5_x2	0	+	25594081	25692264	0	9	268,144,37,137,130,214,67,128,6127,	0,23264,26219,27113,29046,50749,67834,89267,96476,
scaffold_m19_p_1	25594067	25695180	DCAF5_x1	0	+	25594081	25692264	0	9	228,144,37,140,130,214,67,128,4677,	0,23224,26179,27070,29006,50709,67794,89227,96436,
scaffold_m19_p_1	25747540	25835558	ACTN1_x6	0	+	25747844	25835115	0	21	409,115,120,87,88,79,82,86,93,231,148,151,109,141,183,135,180,147,81,159,602,	0,47573,51873,58610,60500,61128,64591,65820,73264,74734,76581,78902,79533,80121,81235,81720,83071,84144,85182,86993,87416,
scaffold_m19_p_1	25747560	25835664	ACTN1_x4	0	+	25747844	25835115	0	21	389,115,120,87,88,79,82,86,93,231,148,151,109,141,183,135,180,147,66,159,708,	0,47553,51853,58590,60480,61108,64571,65800,73244,74714,76561,78882,79513,80101,81215,81700,83051,84124,85735,86973,87396,
scaffold_m19_p_1	25747572	25835274	ACTN1_x5	0	+	25747844	25835115	0	22	377,115,120,87,88,79,82,86,93,231,148,151,109,141,183,135,180,147,81,66,159,318,	0,47541,51841,58578,60468,61096,64559,65788,73232,74702,76549,78870,79501,80089,81203,81688,83039,84112,85150,85723,86961,87384,
scaffold_m19_p_1	25747772	25835666	ACTN1_x3	0	+	25747844	25835115	0	22	177,115,120,87,88,79,82,86,93,231,148,151,109,141,183,135,180,147,81,63,159,710,	0,47341,51641,58378,60268,60896,64359,65588,73032,74502,76349,78670,79301,79889,81003,81488,82839,83912,84950,85526,86761,87184,
scaffold_m19_p_1	25803284	25835295	ACTN1_x2	0	+	25806173	25835115	0	19	28,87,88,79,82,86,93,231,148,151,109,141,183,135,180,147,66,159,339,	0,2866,4756,5384,8847,10076,17520,18990,20837,23158,23789,24377,25491,25976,27327,28400,30011,31249,31672,
scaffold_m19_p_1	25808684	25835274	ACTN1_x1	0	+	25812197	25835115	0	16	63,82,86,93,231,148,151,109,141,183,135,180,147,66,159,318,	0,3447,4676,12120,13590,15437,17758,18389,18977,20091,20576,21927,23000,24611,25849,26272,
scaffold_m19_p_1	25867747	25869060	unknown_25	0	-	25867747	25869060	0	2	282,128,	0,1185,
scaffold_m19_p_1	25867795	25868029	unknown_26	0	-	25867795	25868029	0	1	234,	0,
scaffold_m19_p_1	25881394	25886709	ZFP36L1_x1	0	+	25881530	25884891	0	2	193,2778,	0,2537,
scaffold_m19_p_1	25899571	25943688	unknown_1430	0	+	25909200	25943688	0	7	58,76,56,139,119,92,99,	0,7791,8955,9567,11182,21620,44018,
scaffold_m19_p_1	26015348	26026093	unknown_1432	0	-	26016664	26017207	0	3	3405,248,48,	0,4565,10697,
scaffold_m19_p_1	26015931	26016297	unknown_1431	0	-	26015931	26016297	0	1	366,	0,
scaffold_m19_p_1	26071272	26307560	RAD51B_x1	0	-	26071272	26307560	0	4	56,79,104,97,	0,93648,131874,236191,
scaffold_m19_p_1	26156385	26667813	RAD51B_x2	0	-	26156854	26664333	0	11	486,79,104,97,184,120,137,117,114,111,44,	0,8535,46761,151078,472706,473972,487608,502663,506429,507864,511384,
scaffold_m19_p_1	26156385	26667813	RAD51B2_x5	0	-	26156854	26664333	0	11	486,79,104,97,184,120,137,117,114,111,44,	0,8535,46761,151078,472706,473972,487608,502663,506429,507864,511384,
scaffold_m19_p_1	26450697	26667813	RAD51B2_x3	0	-	26450697	26664333	0	8	21,184,120,137,117,114,111,44,	0,178394,179660,193296,208351,212117,213552,217072,
scaffold_m19_p_1	26588466	26667813	RAD51B2_x2	0	-	26590993	26664333	0	8	2551,184,120,137,117,114,111,44,	0,40625,41891,55527,70582,74348,75783,79303,
scaffold_m19_p_1	26599324	26667829	RAD51B2_x1	0	-	26599397	26664333	0	8	262,184,120,137,117,114,111,60,	0,29767,31033,44669,59724,63490,64925,68445,
scaffold_m19_p_1	26644294	26667813	RAD51B2_x4	0	-	26644294	26664333	0	5	12,117,114,111,44,	0,14754,18520,19955,23475,
scaffold_m19_p_1	26668979	26729611	ZFYVE26_x4	0	+	26669628	26727748	0	42	60,278,79,90,529,131,165,89,164,204,612,87,69,152,202,264,120,165,219,103,746,197,105,123,177,247,99,164,137,32,137,221,148,210,219,198,200,142,60,183,45,2067,	0,565,2291,5912,7306,8198,8923,9232,10256,12666,13865,14722,17162,18127,19866,21196,23205,23418,24142,24975,25909,27980,29532,31153,31667,33204,34151,37289,38689,40800,41472,42540,45318,45701,46387,50735,51633,52672,53106,54944,55725,58565,
scaffold_m19_p_1	26668979	26729611	ZFYVE26_x5	0	+	26669628	26727748	0	42	60,278,79,90,529,122,165,89,164,204,612,87,69,152,202,264,120,165,219,103,746,197,105,123,177,247,99,164,137,32,137,221,148,210,219,198,200,142,60,183,45,2067,	0,565,2291,5912,7306,8207,8923,9232,10256,12666,13865,14722,17162,18127,19866,21196,23205,23418,24142,24975,25909,27980,29532,31153,31667,33204,34151,37289,38689,40800,41472,42540,45318,45701,46387,50735,51633,52672,53106,54944,55725,58565,
scaffold_m19_p_1	26668987	26729176	ZFYVE26_x3	0	+	26687186	26727748	0	42	52,278,79,90,529,131,165,89,164,204,612,87,139,152,202,264,120,165,219,103,746,197,105,123,177,247,99,164,137,32,137,221,148,210,219,198,200,142,60,183,45,1632,	0,557,2283,5904,7298,8190,8915,9224,10248,12658,13857,14714,17084,18119,19858,21188,23197,23410,24134,24967,25901,27972,29524,31145,31659,33196,34143,37281,38681,40792,41464,42532,45310,45693,46379,50727,51625,52664,53098,54936,55717,58557,
scaffold_m19_p_1	26676506	26729616	ZFYVE26_x2	0	+	26688899	26727748	0	38	308,131,165,89,164,204,612,87,69,152,179,264,120,165,219,103,746,197,105,123,177,247,99,164,137,32,137,221,148,210,219,198,200,142,60,183,45,2072,	0,671,1396,1705,2729,5139,6338,7195,9635,10600,12362,13669,15678,15891,16615,17448,18382,20453,22005,23626,24140,25677,26624,29762,31162,33273,33945,35013,37791,38174,38860,43208,44106,45145,45579,47417,48198,51038,
scaffold_m19_p_1	26719341	26729616	ZFYVE26_x1	0	+	26719528	26727748	0	7	571,200,142,60,183,45,2072,	0,1271,2310,2744,4582,5363,8203,
scaffold_m19_p_1	26734309	26770547	RDH12_x2	0	-	26736348	26744788	0	9	2142,190,210,69,156,119,287,66,228,	0,4230,6165,7448,8196,8858,10411,11739,36010,
scaffold_m19_p_1	26734309	26770547	RDH12_x1	0	-	26736348	26744788	0	9	2142,190,210,105,156,119,287,66,228,	0,4230,6165,7448,8196,8858,10411,11739,36010,
scaffold_m19_p_1	26756505	26768874	RDH11_x3	0	+	26756628	26767227	0	7	128,119,156,105,210,190,1750,	0,2896,3357,4622,5307,7862,10619,
scaffold_m19_p_1	26756568	26768879	RDH11_x6	0	+	26757024	26767227	0	7	524,80,156,105,210,190,1755,	0,2833,3294,4559,5244,7799,10556,
scaffold_m19_p_1	26756568	26768879	RDH11_x5	0	+	26757024	26767227	0	6	524,119,156,105,190,1755,	0,2833,3294,4559,7799,10556,
scaffold_m19_p_1	26756568	26768879	RDH11_x4	0	+	26757024	26767227	0	7	524,119,156,105,210,190,1755,	0,2833,3294,4559,5244,7799,10556,
scaffold_m19_p_1	26756569	26768876	RDH11_x2	0	+	26759405	26767227	0	6	2951,156,105,210,190,1752,	0,3293,4558,5243,7798,10555,
scaffold_m19_p_1	26763011	26768879	RDH11_x1	0	+	26764438	26767227	0	2	1546,1755,	0,4113,
scaffold_m19_p_1	26770415	26794031	VTI1B_x4	0	+	26783979	26790329	0	6	495,451,1437,174,62,3799,	0,11699,12367,16466,18131,19817,
scaffold_m19_p_1	26770659	26790559	VTI1B_x3	0	+	26778165	26790329	0	7	251,184,59,192,174,62,327,	0,7401,11455,13368,16222,17887,19573,
scaffold_m19_p_1	26770668	26790556	VTI1B_x2	0	+	26784180	26790329	0	7	242,59,30,62,174,62,324,	0,11446,13359,13489,16213,17878,19564,
scaffold_m19_p_1	26770677	26794759	VTI1B_x5	0	+	26770795	26790329	0	6	233,59,192,174,62,4527,	0,11437,13350,16204,17869,19555,
scaffold_m19_p_1	26770699	26790556	VTI1B_x1	0	+	26770859	26790329	0	5	211,192,174,62,324,	0,13328,16182,17847,19533,
scaffold_m19_p_1	26790517	26829444	ARG2_x2	0	-	26790792	26829323	0	8	481,137,105,95,160,178,73,229,	0,2796,4116,4380,5532,8752,37164,38698,
scaffold_m19_p_1	26790518	26835711	ARG2_x1	0	-	26790792	26827703	0	8	480,137,105,95,160,178,73,197,	0,2795,4115,4379,5531,8751,37163,44996,
scaffold_m19_p_1	26835788	26842429	PIGH_x5	0	+	26839849	26842120	0	4	247,205,84,402,	0,4060,4754,6239,
scaffold_m19_p_1	26835788	26843494	PIGH_x4	0	+	26835855	26841799	0	4	247,210,84,1791,	0,4055,4754,5915,
scaffold_m19_p_1	26835788	26843586	PIGH_x6	0	+	26835855	26842120	0	4	247,210,84,1559,	0,4055,4754,6239,
scaffold_m19_p_1	26835790	26842394	PIGH_x3	0	+	26839849	26841799	0	4	245,205,84,691,	0,4058,4752,5913,
scaffold_m19_p_1	26835801	26842423	PIGH_x2	0	+	26839849	26842120	0	4	234,169,81,396,	0,4047,4744,6226,
scaffold_m19_p_1	26835816	26845739	PIGH_x1	0	+	26839849	26840704	0	3	219,205,5197,	0,4032,4726,
scaffold_m19_p_1	26843501	26897043	PLEKHH1_x2	0	-	26844730	26887302	0	29	1391,147,75,130,143,142,101,156,178,98,177,113,109,183,81,162,87,111,143,151,92,79,746,82,84,150,63,159,234,	0,2987,3430,4477,4718,6165,7203,8400,9095,9720,10173,10972,11922,12432,12920,13925,14403,15716,16737,17068,18876,19605,22554,23500,25425,28522,29536,43675,53308,
scaffold_m19_p_1	26843501	26850599	PLEKHH1_x1	0	-	26844730	26849687	0	6	1391,147,75,130,143,933,	0,2987,3430,4477,4718,6165,
scaffold_m19_p_1	26914281	26951906	TMEM229B_x1	0	+	26948289	26948793	0	3	47,182,3635,	0,25014,33990,
scaffold_m19_p_1	26989785	26990157	unknown_1433	0	-	26989785	26990157	0	1	372,	0,
scaffold_m19_p_1	26995351	27011527	PLEK2_x1	0	+	26995728	27011211	0	9	419,165,182,92,188,102,84,79,444,	0,9249,10296,11912,12277,12697,13887,14913,15732,
scaffold_m19_p_1	27012346	27033906	EIF2S1_x3	0	-	27015013	27028968	0	8	2793,144,98,107,152,80,242,117,	0,3636,4476,5633,9338,11376,16381,21443,
scaffold_m19_p_1	27014634	27023997	EIF2S1_x2	0	-	27015013	27016834	0	4	505,144,5014,275,	0,1348,2188,9088,
scaffold_m19_p_1	27014635	27033915	EIF2S1_x1	0	-	27015013	27028968	0	8	504,144,35,107,152,80,242,126,	0,1347,2187,3344,7049,9087,14092,19154,
scaffold_m19_p_1	27034252	27048126	ATP6V1D_x5	0	+	27034552	27047591	0	9	341,118,80,68,45,104,67,79,704,	0,4819,7253,9114,9813,10423,11098,12242,13170,
scaffold_m19_p_1	27034384	27048126	ATP6V1D_x3	0	+	27034552	27046598	0	8	209,118,80,68,45,104,67,1632,	0,4687,7121,8982,9681,10291,10966,12110,
scaffold_m19_p_1	27034384	27048126	ATP6V1D_x4	0	+	27039084	27047591	0	10	1240,31,118,80,68,45,104,67,79,677,	0,3446,4687,7121,8982,9681,10291,10966,12110,13065,
scaffold_m19_p_1	27034403	27048126	ATP6V1D_x6	0	+	27034552	27047591	0	9	190,118,80,68,45,104,67,79,677,	0,4668,7102,8963,9662,10272,10947,12091,13046,
scaffold_m19_p_1	27034403	27048126	ATP6V1D_x8	0	+	27034552	27047591	0	5	190,118,67,79,677,	0,4668,10947,12091,13046,
scaffold_m19_p_1	27034403	27047692	ATP6V1D_x7	0	+	27034552	27047692	0	8	190,118,80,68,45,104,79,5,	0,4668,7102,8963,9662,10272,12091,13284,
scaffold_m19_p_1	27034403	27048126	ATP6V1D_x2	0	+	27034552	27045437	0	7	190,118,80,68,45,104,2776,	0,4668,7102,8963,9662,10272,10947,
scaffold_m19_p_1	27034474	27043909	ATP6V1D_x1	0	+	27034552	27043478	0	4	119,118,80,543,	0,4597,7031,8892,
scaffold_m19_p_1	27048337	27093036	MPP5_x3	0	-	27051132	27058877	0	12	2972,111,997,72,72,184,78,162,147,78,209,512,	0,8723,10279,13602,14642,16774,21642,23205,24568,25581,31837,44187,
scaffold_m19_p_1	27048341	27121977	MPP5_x4	0	-	27051132	27092891	0	15	2968,111,203,168,72,72,184,78,162,147,78,209,521,82,107,	0,8719,10275,11104,13598,14638,16770,21638,23201,24564,25577,31833,44183,50225,73529,
scaffold_m19_p_1	27048343	27121977	MPP5_x2	0	-	27051132	27073013	0	15	2966,111,203,168,72,72,184,78,162,149,78,209,521,82,229,	0,8717,10273,11102,13596,14636,16768,21636,23199,24562,25575,31831,44181,50223,73405,
scaffold_m19_p_1	27048361	27121889	MPP5_x1	0	-	27051132	27092891	0	14	2948,203,168,72,72,184,78,162,147,78,209,521,82,141,	0,10255,11084,13578,14618,16750,21618,23181,24544,25557,31813,44163,50205,73387,
scaffold_m19_p_1	27126533	27152089	FAM71D_x8	0	-	27126533	27143264	0	7	7,248,529,200,185,88,113,	0,9942,12693,13895,16572,19715,25443,
scaffold_m19_p_1	27127177	27152089	FAM71D_x5	0	-	27127408	27143264	0	8	239,29,248,529,200,185,88,113,	0,6052,9298,12049,13251,15928,19071,24799,
scaffold_m19_p_1	27127294	27152146	FAM71D_x4	0	-	27127408	27140532	0	8	122,29,248,529,126,185,91,170,	0,5935,9181,11932,13134,15811,18954,24682,
scaffold_m19_p_1	27129491	27152089	FAM71D_x7	0	-	27129491	27143264	0	9	83,29,133,49,529,200,185,88,113,	0,3738,6984,7183,9735,10937,13614,16757,22485,
scaffold_m19_p_1	27129491	27152089	FAM71D_x6	0	-	27129491	27143264	0	8	83,29,248,529,200,185,88,113,	0,3738,6984,9735,10937,13614,16757,22485,
scaffold_m19_p_1	27132065	27152060	FAM71D_x3	0	-	27133200	27143264	0	7	1193,248,529,200,185,88,84,	0,4410,7161,8363,11040,14183,19911,
scaffold_m19_p_1	27132421	27152094	FAM71D_x2	0	-	27132641	27140532	0	8	267,29,248,529,126,185,88,118,	0,808,4054,6805,8007,10684,13827,19555,
scaffold_m19_p_1	27132427	27152094	FAM71D_x1	0	-	27136426	27143264	0	6	4296,529,200,185,88,118,	0,6799,8001,10678,13821,19549,
scaffold_m19_p_1	27159829	27598699	GPHN_x10	0	-	27160680	27598660	0	25	985,97,104,65,74,88,122,154,59,120,56,93,138,43,42,57,135,273,67,95,39,93,58,79,103,	0,2774,11955,14853,19059,32922,52950,64104,65109,66794,70453,80147,98568,128276,155334,164397,186748,204713,211228,217813,243689,255909,279452,363085,438767,
scaffold_m19_p_1	27159829	27346712	GPHN_x9	0	-	27160680	27346712	0	15	985,97,104,65,74,88,122,154,59,120,56,93,138,43,135,	0,2774,11955,14853,19059,32922,52950,64104,65109,66794,70453,80147,98568,128276,186748,
scaffold_m19_p_1	27159829	27598676	GPHN_x7	0	-	27160680	27598660	0	24	985,97,104,65,74,88,122,154,59,120,56,93,138,43,57,135,273,67,95,39,93,58,79,80,	0,2774,11955,14853,19059,32922,52950,64104,65109,66794,70453,80147,98568,128276,164397,186748,204713,211228,217813,243689,255909,279452,363085,438767,
scaffold_m19_p_1	27159829	27318015	GPHN_x8	0	-	27160680	27315289	0	15	985,97,104,65,74,88,122,154,59,120,56,93,138,43,2852,	0,2774,11955,14853,19059,32922,52950,64104,65109,66794,70453,80147,98568,128276,155334,
scaffold_m19_p_1	27159829	27598742	GPHN_x1	0	-	27160680	27598660	0	22	985,97,104,65,74,88,122,154,59,120,56,93,138,43,135,273,67,95,93,58,79,146,	0,2774,11955,14853,19059,32922,52950,64104,65109,66794,70453,80147,98568,128276,186748,204713,211228,217813,255909,279452,363085,438767,
scaffold_m19_p_1	27159829	27598731	GPHN_x2	0	-	27160680	27415752	0	21	985,97,104,65,74,88,122,154,59,120,56,93,138,43,135,273,67,93,58,79,135,	0,2774,11955,14853,19059,32922,52950,64104,65109,66794,70453,80147,98568,128276,186748,204713,211228,255909,279452,363085,438767,
scaffold_m19_p_1	27159829	27598722	GPHN_x3	0	-	27160680	27598660	0	25	985,97,104,65,74,88,122,154,59,120,56,93,138,43,72,57,135,273,67,95,39,93,58,79,126,	0,2774,11955,14853,19059,32922,52950,64104,65109,66794,70453,80147,98568,128276,162157,164397,186748,204713,211228,217813,243689,255909,279452,363085,438767,
scaffold_m19_p_1	27159829	27598716	GPHN_x4	0	-	27160680	27435779	0	23	985,97,104,65,74,88,122,154,59,120,56,93,138,43,135,273,67,95,93,63,58,79,120,	0,2774,11955,14853,19059,32922,52950,64104,65109,66794,70453,80147,98568,128276,186748,204713,211228,217813,255909,275947,279452,363085,438767,
scaffold_m19_p_1	27159829	27598684	GPHN_x5	0	-	27160680	27598660	0	24	985,97,104,65,74,88,122,154,59,120,56,93,138,43,57,135,108,273,67,95,93,58,79,88,	0,2774,11955,14853,19059,32922,52950,64104,65109,66794,70453,80147,98568,128276,164397,186748,203241,204713,211228,217813,255909,279452,363085,438767,
scaffold_m19_p_1	27159829	27598684	GPHN_x6	0	-	27160680	27598660	0	21	985,97,104,65,74,88,122,154,59,120,56,93,138,43,273,67,95,93,58,79,88,	0,2774,11955,14853,19059,32922,52950,64104,65109,66794,70453,80147,98568,128276,204713,211228,217813,255909,279452,363085,438767,
scaffold_m19_p_1	27610573	27622428	CCDC196_x1	0	-	27615033	27620435	0	8	4465,79,84,78,97,153,204,44,	0,4850,5442,5727,8207,9555,9812,11811,
scaffold_m19_p_1	27615033	27620435	CCDC196_x2	0	-	27615033	27620435	0	8	5,79,84,78,51,97,153,50,	0,390,982,1267,3012,3747,5095,5352,
scaffold_m19_p_1	27752934	27752984	DNAJC7_x6.701185	0	+	27752934	27752984	0	1	50,	0,
scaffold_m19_p_1	28178716	28372249	FUT8_x2	0	-	28179398	28270945	0	12	1000,151,177,247,238,115,163,116,425,88,98,439,	0,6415,11410,15232,37120,52378,58595,58868,92026,122511,160053,193094,
scaffold_m19_p_1	28211401	28373091	FUT8_x1	0	-	28215699	28270945	0	9	4673,115,163,116,87,425,88,98,89,	0,19693,25910,26183,53065,59341,89826,127368,161601,
scaffold_m19_p_1	28372617	28373127	unknown_1434	0	+	28372617	28373127	0	1	510,	0,
scaffold_m19_p_1	28566376	28589908	MAX_x4	0	+	28566579	28589005	0	5	239,27,108,130,1091,	0,955,8289,21062,22441,
scaffold_m19_p_1	28566404	28589900	MAX_x3	0	+	28566579	28589005	0	4	211,108,124,1083,	0,8261,21040,22413,
scaffold_m19_p_1	28566404	28590323	MAX_x5	0	+	28566579	28589005	0	5	211,27,108,124,1506,	0,927,8261,21040,22413,
scaffold_m19_p_1	28566404	28590323	MAX_x2	0	+	28566579	28587699	0	4	211,27,108,2879,	0,927,8261,21040,
scaffold_m19_p_1	28566404	28590323	MAX_x6	0	+	28566579	28589005	0	4	211,27,124,1506,	0,927,21040,22413,
scaffold_m19_p_1	28582694	28590324	MAX_x1	0	+	28587411	28589005	0	2	4874,1507,	0,6123,
scaffold_m19_p_1	28601980	28717183	CHURC1_x3	0	-	28603316	28717072	0	14	1468,115,112,133,130,87,84,147,92,73,65,71,136,150,	0,5539,6511,12965,15884,23187,27334,27520,36746,39135,47428,109306,111443,115053,
scaffold_m19_p_1	28601980	28717183	FNTB_x4	0	-	28603316	28717072	0	14	1468,115,112,133,130,87,84,147,92,73,65,71,136,150,	0,5539,6511,12965,15884,23187,27334,27520,36746,39135,47428,109306,111443,115053,
scaffold_m19_p_1	28601980	28663133	FNTB_x3	0	-	28603316	28663074	0	12	1468,115,112,133,130,87,84,147,92,73,65,203,	0,5539,6511,12965,15884,23187,27334,27520,36746,39135,47428,60950,
scaffold_m19_p_1	28601981	28615127	FNTB_x2	0	-	28603316	28608586	0	3	1467,115,6636,	0,5538,6510,
scaffold_m19_p_1	28601983	28674031	FNTB_x1	0	-	28603316	28638740	0	12	1465,115,112,133,130,87,84,147,92,73,65,170,	0,5536,6508,12962,15881,23184,27331,27517,36743,39132,47425,71878,
scaffold_m19_p_1	28673529	28694640	RAB15_x5	0	+	28673529	28692133	0	9	36,36,148,61,61,78,90,66,2666,	0,101,755,14782,15675,16226,16933,18198,18445,
scaffold_m19_p_1	28674142	28694640	RAB15B_x2	0	+	28674308	28692133	0	7	290,61,61,78,90,66,2666,	0,14169,15062,15613,16320,17585,17832,
scaffold_m19_p_1	28674142	28694640	RAB15_x4	0	+	28674308	28692133	0	7	290,61,61,78,90,66,2666,	0,14169,15062,15613,16320,17585,17832,
scaffold_m19_p_1	28674228	28694641	RAB15_x3	0	+	28688325	28692133	0	8	204,252,61,61,78,90,66,2667,	0,5441,14083,14976,15527,16234,17499,17746,
scaffold_m19_p_1	28680553	28694641	RAB15_x2	0	+	28689806	28692133	0	6	124,61,629,90,66,2667,	0,7758,8651,9909,11174,11421,
scaffold_m19_p_1	28689766	28701357	RAB15B_x1	0	+	28689806	28701047	0	4	67,90,66,661,	0,696,1961,10930,
scaffold_m19_p_1	28689766	28701357	RAB15_x1	0	+	28689806	28701047	0	4	67,90,66,661,	0,696,1961,10930,
scaffold_m19_p_1	28692768	28701047	RAB15B_x3	0	+	28692768	28701047	0	3	175,101,351,	0,5520,7928,
scaffold_m19_p_1	28698167	28701047	RAB15B_x4	0	+	28698167	28701047	0	2	60,351,	0,2529,
scaffold_m19_p_1	28704250	28717183	CHURC1_x2	0	-	28706959	28717072	0	4	2802,71,136,150,	0,7036,9173,12783,
scaffold_m19_p_1	28706350	28706761	unknown_1435	0	+	28706350	28706761	0	1	411,	0,
scaffold_m19_p_1	28706875	28725318	CHURC1_x1	0	-	28706959	28713484	0	4	177,71,136,4966,	0,4411,6548,13477,
scaffold_m19_p_1	28717225	28859331	SPTB_x3	0	+	28793722	28856416	0	37	148,99,199,152,174,92,81,116,113,188,118,159,303,151,871,138,757,203,91,147,264,207,90,279,131,205,375,245,139,85,197,50,79,260,174,43,3083,	0,3263,76446,92969,94318,95482,95938,96397,96834,97739,99592,100344,101351,102382,102884,104857,108975,110195,110508,111811,113171,113763,114403,117696,118521,119604,120081,121894,123482,124291,125135,125608,126149,135891,138402,138809,139023,
scaffold_m19_p_1	28717250	28843730	SPTB_x2	0	+	28793722	28843522	0	33	143,99,199,152,174,92,81,116,113,188,118,159,303,151,871,138,757,203,91,147,264,207,90,279,131,205,375,245,139,85,197,50,356,	0,3238,76421,92944,94293,95457,95913,96372,96809,97714,99567,100319,101326,102357,102859,104832,108950,110170,110483,111786,113146,113738,114378,117671,118496,119579,120056,121869,123457,124266,125110,125583,126124,
scaffold_m19_p_1	28723578	28723962	unknown_1436	0	-	28723578	28723962	0	1	384,	0,
scaffold_m19_p_1	28853000	28859342	SPTB_x1	0	+	28853314	28856416	0	4	376,174,43,3094,	0,2627,3034,3248,
scaffold_m19_p_1	28860801	28902406	PLEKHG3_x3	0	-	28861440	28875942	0	18	1370,1423,114,354,20,39,105,34,87,93,183,132,151,47,70,98,387,231,	0,1870,4906,5520,6397,6852,9632,10096,10383,10724,11028,11445,11666,11925,12308,13573,14793,41374,
scaffold_m19_p_1	28860801	28902406	PLEKHG3_x4	0	-	28861440	28875942	0	19	1370,1423,114,267,20,39,90,105,34,87,93,183,132,151,47,70,98,387,231,	0,1870,4906,5607,6397,6852,7317,9632,10096,10383,10724,11028,11445,11666,11925,12308,13573,14793,41374,
scaffold_m19_p_1	28860818	28909012	PLEKHG3_x2	0	-	28861440	28866324	0	14	1353,1423,114,900,39,105,34,87,93,183,132,3514,169,259,	0,1853,4889,5503,6835,9615,10079,10366,10707,11011,11428,11649,42002,47935,
scaffold_m19_p_1	28860819	28867925	PLEKHG3_x1	0	-	28861440	28865887	0	4	1352,1423,1511,272,	0,1852,4888,6834,
scaffold_m19_p_1	28986570	29012819	PPP1R36_x2	0	-	28986728	29006641	0	10	348,189,179,43,135,99,67,87,65,110,	0,869,1142,1641,10809,16227,19283,20052,25217,26139,
scaffold_m19_p_1	28986665	29012750	PPP1R36_x1	0	-	28986728	29012718	0	11	253,189,179,43,135,99,67,98,87,65,41,	0,774,1047,1546,10714,16132,19188,19347,19957,25122,26044,
scaffold_m19_p_1	28986671	29012874	PPP1R36_x3	0	-	28986728	29012718	0	11	247,189,179,43,135,99,67,98,87,65,225,	0,768,1041,1540,10708,16126,19182,19341,19951,25116,25978,
scaffold_m19_p_1	29015379	29021017	HSPA2_x1	0	-	29018984	29020898	0	1	5638,	0,
scaffold_m19_p_1	29028034	29051589	ZBTB1_x1	0	-	29028056	29036939	0	3	59,1916,236,	0,7007,23319,
scaffold_m19_p_1	29030525	29051586	ZBTB1_x2	0	-	29034797	29036939	0	2	6432,233,	0,20828,
scaffold_m19_p_1	29064411	29073377	ZBTB25_x1	0	+	29064411	29069218	0	2	173,5294,	0,3672,
scaffold_m19_p_1	29075754	29075804	ENSMUST00000227363.Dpep2.318335	0	-	29075754	29075804	0	1	50,	0,
scaffold_m19_p_1	29075807	29075872	CLPP_x4.356804	0	-	29075807	29075872	0	1	65,	0,
scaffold_m19_p_1	29079715	29088882	AKAP5_x1	0	-	29084184	29085468	0	2	6012,424,	0,8743,
scaffold_m19_p_1	29089977	29149023	MTHFD1_x1	0	-	29095828	29148934	0	28	3937,94,153,108,178,101,42,140,112,69,141,77,103,75,108,47,137,174,98,128,112,137,101,137,54,60,85,130,	0,5847,9198,9905,12248,13240,15862,18339,18576,18949,20741,21444,23278,25296,25526,26458,28023,29018,29365,29917,34684,35641,37609,37853,38837,39309,46452,58916,
scaffold_m19_p_1	29149285	29179743	CCDC170-like	0	+	29150572	29179655	0	10	152,215,129,257,136,318,189,228,219,250,	0,1075,4686,12195,18813,20435,21629,27016,28039,30208,
scaffold_m19_p_1	29149356	29179755	CCDC170-like	0	+	29149393	29179655	0	9	79,129,257,136,318,189,228,219,262,	0,4615,12124,18742,20364,21558,26945,27968,30137,
scaffold_m19_p_1	29150450	29179763	unknown_1437	0	+	29168186	29179501	0	7	3650,136,318,189,228,220,270,	0,17648,19270,20464,25851,26874,29043,
scaffold_m19_p_1	29150483	29179755	CCDC170-like	0	+	29154019	29179655	0	8	3617,257,136,318,189,228,219,262,	0,10997,17615,19237,20431,25818,26841,29010,
scaffold_m19_p_1	29150483	29179764	CCDC170-like	0	+	29150572	29179655	0	8	92,257,136,318,189,228,219,271,	0,10997,17615,19237,20431,25818,26841,29010,
scaffold_m19_p_1	29150483	29179764	CCDC170-like	0	+	29176346	29179655	0	10	92,114,129,257,136,318,189,387,219,271,	0,1788,3488,10997,17615,19237,20431,25659,26841,29010,
scaffold_m19_p_1	29162492	29162584	GNG10_x2.258286	0	-	29162492	29162584	0	1	92,	0,
scaffold_m19_p_1	29182115	29254261	ESR2_x1	0	+	29200335	29252501	0	13	99,157,272,75,105,454,173,117,300,139,134,57,962,	0,4711,10864,13696,14086,18146,23126,30673,36080,39103,50566,70360,71184,
scaffold_m19_p_1	29200353	29232701	ESR2_x3	0	+	29200353	29232701	0	5	362,173,117,300,20,	0,4888,12435,17842,32328,
scaffold_m19_p_1	29200353	29247025	ESR2_x2	0	+	29200353	29247025	0	8	362,173,117,300,139,134,181,186,	0,4888,12435,17842,20865,32328,44753,46486,
scaffold_m19_p_1	29253828	29264903	ENST00000358025.SYNE2	0	-	29254659	29264903	0	11	1054,50,87,192,144,201,203,115,140,69,241,	0,1293,1804,2706,4008,5038,6220,7139,9206,10235,10834,
scaffold_m19_p_1	29253828	29502575	ENST00000358025.SYNE2	0	-	29254659	29502575	0	115	1054,47,87,192,129,201,203,115,140,69,283,195,138,183,151,188,163,167,159,156,126,195,232,95,145,155,129,180,205,131,171,153,156,177,147,183,133,197,132,174,201,120,102,210,153,132,142,122,129,183,231,117,111,75,204,132,183,123,186,138,183,141,156,169,266,219,145,323,2101,266,156,342,165,310,152,289,120,203,113,172,201,102,162,159,151,180,611,148,158,127,116,91,212,159,135,174,159,174,150,165,188…	0,1293,1804,2706,4008,5038,6220,7139,9206,10235,10834,12199,13234,14799,15295,15955,20481,33538,34461,36755,40625,43710,46047,47523,48543,48789,50350,51185,53325,54515,55122,58644,60034,61590,63376,63938,65136,66414,71658,73091,74576,74934,75794,76701,77033,78458,80636,80896,82767,83947,87555,91814,95306,96639,97308,101654,104603,106247,108342,112442,113330,115193,117675,120825,122169,129451,1305…
scaffold_m19_p_1	29253829	29288407	ENST00000358025.SYNE2	0	-	29254659	29287527	0	19	1053,47,87,192,129,201,203,115,140,69,283,195,138,183,151,188,163,167,195,	0,1292,1803,2705,4007,5037,6219,7138,9205,10234,10833,12198,13233,14798,15294,15954,20480,33537,34383,
scaffold_m19_p_1	29253829	29263095	ENST00000358025.SYNE2	0	-	29254659	29259031	0	8	1053,50,87,192,129,1385,115,61,	0,1292,1803,2705,4007,5037,7138,9205,
scaffold_m19_p_1	29253829	29280043	ENST00000358025.SYNE2	0	-	29254659	29267134	0	17	1053,47,87,192,129,201,203,115,140,69,283,195,1748,151,188,163,77,	0,1292,1803,2705,4007,5037,6219,7138,9205,10234,10833,12198,13233,15294,15954,20480,26137,
scaffold_m19_p_1	29253829	29280055	ENST00000358025.SYNE2	0	-	29254659	29264903	0	16	1053,47,87,192,129,201,203,115,140,69,283,2783,151,188,163,89,	0,1292,1803,2705,4007,5037,6219,7138,9205,10234,10833,12198,15294,15954,20480,26137,
scaffold_m19_p_1	29253829	29280206	ENST00000358025.SYNE2	0	-	29254659	29274420	0	18	1053,47,87,192,129,201,203,115,140,69,283,195,138,183,151,188,163,240,	0,1292,1803,2705,4007,5037,6219,7138,9205,10234,10833,12198,13233,14798,15294,15954,20480,26137,
scaffold_m19_p_1	29253830	29280185	ENST00000358025.SYNE2	0	-	29254659	29274420	0	17	1052,47,87,192,129,201,203,115,140,283,195,138,183,151,188,163,219,	0,1291,1802,2704,4006,5036,6218,7137,9204,10832,12197,13232,14797,15293,15953,20479,26136,
scaffold_m19_p_1	29253831	29280048	ENST00000358025.SYNE2	0	-	29254659	29264914	0	19	1051,50,87,192,129,201,203,115,140,69,36,89,195,138,183,151,188,163,82,	0,1290,1801,2703,4005,5035,6217,7136,9203,10232,10831,11025,12196,13231,14796,15292,15952,20478,26135,
scaffold_m19_p_1	29253851	29312548	ENST00000358025.SYNE2	0	-	29254659	29312544	0	31	1031,47,87,192,129,201,203,115,140,283,195,138,183,151,188,163,167,159,156,126,195,232,95,145,155,129,180,205,131,171,76,	0,1270,1781,2683,3985,5015,6197,7116,9183,10811,12176,13211,14776,15272,15932,20458,33515,34438,36732,40602,43687,46024,47500,48520,48766,50327,51162,53302,54492,55099,58621,
scaffold_m19_p_1	29579599	29579896	CHCHD2L_x1	0	-	29579599	29579896	0	1	297,	0,
scaffold_m19_p_1	29600900	29628777	SGPP1_x2	0	+	29601212	29628777	0	3	38,816,114,	0,183,27763,
scaffold_m19_p_1	29600900	29641475	SGPP1_x1	0	+	29601212	29639612	0	4	38,816,90,2415,	0,183,27763,38160,
scaffold_m19_p_1	29612388	29612793	ACTB-like	0	+	29612388	29612793	0	2	99,255,	0,150,
scaffold_m19_p_1	29675503	29707908	WDR89_x1	0	+	29704189	29705350	0	2	63,3750,	0,28655,
scaffold_m19_p_1	29731435	29874455	PPP2R5E_x6	0	+	29735496	29869877	0	13	596,164,197,93,131,60,109,54,51,120,128,102,4678,	0,4054,75580,104996,121202,121452,122532,124060,124212,125995,130197,132540,138342,
scaffold_m19_p_1	29731435	29874455	PPP2R5E_x5	0	+	29735496	29869877	0	14	596,164,197,102,93,131,60,109,54,51,120,128,102,4678,	0,4054,75580,98964,104996,121202,121452,122532,124060,124212,125995,130197,132540,138342,
scaffold_m19_p_1	29731443	29808694	PPP2R5E_x4	0	+	29735496	29807260	0	3	588,164,1679,	0,4046,75572,
scaffold_m19_p_1	29731447	29874453	PPP2R5E_x3	0	+	29735496	29864590	0	15	584,164,197,102,93,131,60,109,54,51,120,128,102,55,4676,	0,4042,75568,98952,104984,121190,121440,122520,124048,124200,125983,130185,132528,133100,138330,
scaffold_m19_p_1	29731457	29871151	PPP2R5E_x2	0	+	29735496	29869877	0	14	574,161,197,102,93,131,60,109,54,51,120,128,87,1374,	0,4035,75558,98942,104974,121180,121430,122510,124038,124190,125973,130175,132518,138320,
scaffold_m19_p_1	29731964	29870291	PPP2R5E_x1	0	+	29855662	29869877	0	13	67,164,102,93,131,60,109,54,51,120,128,102,514,	0,3525,98435,104467,120673,120923,122003,123531,123683,125466,129668,132011,137813,
scaffold_m19_p_1	29874197	29874605	unknown_1438	0	+	29874197	29874605	0	1	408,	0,
scaffold_m19_p_1	29915153	29919394	GPHB5_x1	0	+	29915241	29919152	0	2	292,431,	0,3810,
scaffold_m19_p_1	29931044	30009461	RHOJ_x2	0	-	29933402	30009093	0	5	2505,96,165,59,615,	0,12265,14224,24638,77802,
scaffold_m19_p_1	29932578	30009457	RHOJ_x1	0	-	29933402	30009093	0	5	971,96,66,59,611,	0,10731,12690,23104,76268,
scaffold_m19_p_1	29933260	30009024	RHOJ_x3	0	-	29933260	30009024	0	4	150,66,59,178,	0,12107,22422,75586,
scaffold_m19_p_1	29943082	30009024	RHOJ_x4	0	-	29943082	30009024	0	5	15,96,165,59,178,	0,227,2186,12600,65764,
scaffold_m19_p_1	30097319	30350932	KCNH5_x2	0	+	30098314	30350932	0	10	1068,124,107,129,116,393,427,200,253,14,	0,22710,30110,34979,43931,47917,73194,157860,191613,253599,
scaffold_m19_p_1	30097319	30355935	KCNH5_x1	0	+	30098314	30351866	0	11	1068,124,107,129,116,393,427,200,253,197,5017,	0,22710,30110,34979,43931,47917,73194,157860,191613,203148,253599,
scaffold_m19_p_1	30120130	30347155	KCNH5_x3	0	+	30120130	30347155	0	10	23,107,129,116,393,427,200,253,197,30,	0,7299,12168,21120,25106,50383,135049,168802,180337,226995,
scaffold_m19_p_1	30758594	30768958	unknown_1439	0	-	30758594	30768958	0	3	375,116,16,	0,487,10348,
scaffold_m19_p_1	30773907	30990296	SYT16_x3	0	-	30785753	30879604	0	8	12160,190,441,257,213,655,180,102,	0,24439,27601,34460,40328,105174,121716,216287,
scaffold_m19_p_1	30773926	30990423	SYT16_x2	0	-	30785753	30990207	0	7	12141,190,441,257,213,180,229,	0,24420,27582,34441,40309,121697,216268,
scaffold_m19_p_1	30785143	30990277	SYT16_x1	0	-	30785753	30990207	0	6	924,190,441,257,180,83,	0,13203,16365,23224,110480,205051,
scaffold_m19_p_1	31004503	31023140	SNAPC1_x2	0	-	31007080	31023075	0	10	2630,99,151,63,69,159,105,141,160,193,	0,4652,6308,9123,9832,11546,14982,15758,16056,18444,
scaffold_m19_p_1	31004506	31023147	SNAPC1_x1	0	-	31009126	31023075	0	9	4748,151,63,69,159,105,141,160,200,	0,6305,9120,9829,11543,14979,15755,16053,18441,
scaffold_m19_p_1	31042954	31096010	HIF1A_x10	0	-	31044356	31095732	0	15	1554,127,109,425,123,287,221,148,107,203,113,85,146,191,313,	0,2231,2920,5320,5855,8589,9541,11927,13165,20776,22043,28245,28414,29191,52743,
scaffold_m19_p_1	31043133	31096010	HIF1A_x9	0	-	31044356	31072175	0	10	1375,127,109,425,123,287,221,148,162,313,	0,2052,2741,5141,5676,8410,9362,11748,29041,52564,
scaffold_m19_p_1	31043225	31096019	HIF1A_x4	0	-	31044356	31071227	0	14	1283,127,109,425,123,287,221,148,107,203,113,315,191,322,	0,1960,2649,5049,5584,8318,9270,11656,12894,20505,21772,27974,28920,52472,
scaffold_m19_p_1	31043225	31095482	HIF1A_x8	0	-	31044356	31079101	0	17	1283,127,109,425,123,287,221,148,107,203,113,85,146,191,46,60,149,	0,1960,2649,5049,5584,8318,9270,11656,12894,20505,21772,27974,28143,28920,35850,37885,52108,
scaffold_m19_p_1	31043225	31095973	HIF1A_x7	0	-	31044356	31071491	0	14	1283,127,109,425,123,287,221,148,107,203,113,85,146,276,	0,1960,2649,5049,5584,8318,9270,11656,12894,20505,21772,27974,28143,52472,
scaffold_m19_p_1	31043225	31096010	HIF1A_x6	0	-	31044356	31072194	0	16	1283,127,109,327,113,287,221,148,107,203,113,85,146,191,76,313,	0,1960,2649,5049,5594,8318,9270,11656,12894,20505,21772,27974,28143,28920,49213,52472,
scaffold_m19_p_1	31043225	31096010	HIF1A_x5	0	-	31044356	31056213	0	13	1283,127,109,425,123,287,221,148,107,85,146,191,313,	0,1960,2649,5049,5584,8318,9270,11656,12894,27974,28143,28920,52472,
scaffold_m19_p_1	31043225	31096019	HIF1A_x3	0	-	31044356	31095732	0	16	1283,127,109,425,123,287,221,148,107,203,113,85,146,191,60,322,	0,1960,2649,5049,5584,8318,9270,11656,12894,20505,21772,27974,28143,28920,37885,52472,
scaffold_m19_p_1	31043225	31096099	HIF1A_x2	0	-	31044356	31072194	0	16	1283,127,109,425,123,287,221,148,107,203,113,85,146,191,76,402,	0,1960,2649,5049,5584,8318,9270,11656,12894,20505,21772,27974,28143,28920,49213,52472,
scaffold_m19_p_1	31043225	31096132	HIF1A_x1	0	-	31045180	31095732	0	14	2087,109,425,123,287,221,148,107,203,113,85,146,191,435,	0,2649,5049,5584,8318,9270,11656,12894,20505,21772,27974,28143,28920,52472,
scaffold_m19_p_1	31209275	31209340	CLPP_x4.365223	0	+	31209275	31209340	0	1	65,	0,
scaffold_m19_p_1	31241267	31444518	PRKCH_x2	0	-	31242391	31443989	0	14	1274,144,189,139,155,174,144,128,130,89,35,151,64,892,	0,2695,19894,20719,59410,80078,80436,83697,85978,87744,91345,93174,141622,202359,
scaffold_m19_p_1	31241272	31444372	PRKCH_x1	0	-	31243950	31443989	0	13	2834,189,139,155,174,144,128,130,89,35,151,64,746,	0,19889,20714,59405,80073,80431,83692,85973,87739,91340,93169,141617,202354,
scaffold_m19_p_1	31442812	31444518	PRKCH_x3	0	-	31442812	31443989	0	2	9,892,	0,814,
scaffold_m19_p_1	31473291	31477931	TMEM30B_x1	0	+	31473502	31474564	0	1	4640,	0,
scaffold_m19_p_1	31640311	31705393	SLC38A6_x3	0	-	31641329	31705305	0	16	1102,95,145,125,101,80,54,66,59,83,79,40,53,74,131,199,	0,1288,1487,2803,11367,11825,13750,14047,18486,19000,29973,41112,44512,60627,63694,64883,
scaffold_m19_p_1	31641146	31705435	SLC38A6_x2	0	-	31641329	31651763	0	11	267,119,145,125,101,80,4795,83,79,74,241,	0,453,652,1968,10532,10990,12915,18165,29138,59792,64048,
scaffold_m19_p_1	31668495	31705396	SLC38A6_x1	0	-	31670280	31705305	0	6	1868,40,53,74,131,202,	0,12928,16328,32443,35510,36699,
scaffold_m19_p_1	31705448	31715639	TRMT5_x4	0	+	31705544	31713819	0	5	101,653,125,655,1897,	0,1264,3784,7286,8294,
scaffold_m19_p_1	31705477	31713668	TRMT5_x2	0	+	31705544	31713418	0	4	72,653,125,934,	0,1235,3755,7257,
scaffold_m19_p_1	31705487	31725569	TRMT5_x3	0	+	31705544	31724891	0	5	62,653,125,655,827,	0,1225,3745,7247,19255,
scaffold_m19_p_1	31705514	31714003	TRMT5_x1	0	+	31706875	31713819	0	5	980,653,125,655,261,	0,1198,3718,7220,8228,
scaffold_m19_p_1	31706554	31715639	TRMT5_x5	0	+	31706554	31713819	0	5	11,653,125,655,1897,	0,158,2678,6180,7188,
scaffold_m19_p_1	31718562	31881199	MNAT1_x4	0	-	31718901	31881090	0	8	460,122,126,141,104,74,153,198,	0,65345,102630,107268,111081,122090,123780,162439,
scaffold_m19_p_1	31718565	31881173	MNAT1_x3	0	-	31718901	31829700	0	9	457,122,126,141,104,105,74,153,172,	0,65342,102627,107265,111078,116882,122087,123777,162436,
scaffold_m19_p_1	31718566	31880265	MNAT1_x2	0	-	31718901	31872909	0	9	456,122,126,141,104,74,153,254,5812,	0,65341,102626,107264,111077,122086,123776,154314,155887,
scaffold_m19_p_1	31718566	31881208	MNAT1_x1	0	-	31718901	31881090	0	9	456,122,126,141,104,74,49,47,207,	0,65341,102626,107264,111077,122086,123776,123882,162435,
scaffold_m19_p_1	31888147	31896542	SIX4_x1	0	+	31888147	31896542	0	3	854,686,797,	0,3508,7598,
scaffold_m19_p_1	31936698	31941485	SIX1_x1	0	+	31937001	31939884	0	2	863,1896,	0,2891,
scaffold_m19_p_1	32038355	32040617	SIX6_x1	0	-	32038839	32040617	0	2	653,572,	0,1690,
scaffold_m19_p_1	32056403	32108384	C14orf39_x1	0	+	32057719	32107455	0	18	160,57,57,127,90,188,43,121,92,128,77,86,59,62,176,139,58,1126,	0,1308,1453,2910,5971,14548,14836,16552,17907,19559,20352,24237,24636,30090,31363,34779,44726,50855,
scaffold_m19_p_1	32056403	32108384	C14orf39_x2	0	+	32057719	32107455	0	18	160,57,57,127,90,188,43,121,89,128,77,86,59,62,176,139,58,1126,	0,1308,1453,2910,5971,14548,14836,16552,17910,19559,20352,24237,24636,30090,31363,34779,44726,50855,
scaffold_m19_p_1	32170250	32207313	PPM1A_x1	0	-	32176750	32187153	0	6	6530,58,109,118,854,403,	0,7519,9341,13618,16069,36660,
scaffold_m19_p_1	32262979	32279686	DHRS7_x2	0	+	32263098	32279523	0	7	252,153,107,240,123,216,208,	0,6487,8557,9132,11911,13691,16499,
scaffold_m19_p_1	32263072	32279686	DHRS7_x1	0	+	32272228	32279523	0	6	159,153,240,123,216,208,	0,6394,9039,11818,13598,16406,
scaffold_m19_p_1	32286982	32321230	PCNX4_x3	0	-	32288511	32312541	0	11	1572,171,1037,104,361,123,101,515,180,745,216,	0,7473,8004,11168,14226,18517,18760,19097,19700,24870,34032,
scaffold_m19_p_1	32287724	32321522	PCNX4_x4	0	-	32288302	32312541	0	12	830,187,1037,104,361,123,101,515,180,745,93,112,	0,6715,7262,10426,13484,17775,18018,18355,18958,24128,33290,33686,
scaffold_m19_p_1	32287837	32321167	PCNX4_x2	0	-	32288302	32312426	0	11	717,187,1037,104,361,123,101,515,180,173,153,	0,6602,7149,10313,13371,17662,17905,18242,18845,24587,33177,
scaffold_m19_p_1	32291932	32321428	PCNX4_x1	0	-	32294316	32312541	0	8	2694,1037,123,101,515,180,745,280,	0,3054,13567,13810,14147,14750,19920,29216,
scaffold_m19_p_1	32330955	32453207	LRRC9_x1	0	-	32331076	32446653	0	33	176,169,145,141,69,218,137,140,109,131,123,221,178,135,126,192,120,213,116,123,133,118,177,132,194,156,183,71,64,141,219,82,188,	0,21384,24470,28873,32799,35126,40077,43964,44787,49046,59845,61552,63836,65266,67619,68847,72529,73753,78990,79788,82018,88863,89301,93791,94832,105360,108210,112960,113335,113915,115164,115650,122064,
scaffold_m19_p_1	32351422	32453207	LRRC9_x2	0	-	32351422	32446653	0	33	40,169,145,141,69,218,137,140,109,131,123,221,178,135,126,192,120,213,116,123,133,118,177,132,194,156,183,71,64,141,219,82,188,	0,917,4003,8406,12332,14659,19610,23497,24320,28579,39378,41085,43369,44799,47152,48380,52062,53286,58523,59321,61551,68396,68834,73324,74365,84893,87743,92493,92868,93448,94697,95183,101597,
scaffold_m19_p_1	32359961	32453207	LRRC9_x3	0	-	32359961	32446653	0	30	8,73,218,137,140,109,131,123,221,178,135,126,192,120,213,116,123,133,118,177,132,194,156,183,71,64,141,219,82,188,	0,3789,6120,11071,14958,15781,20040,30839,32546,34830,36260,38613,39841,43523,44747,49984,50782,53012,59857,60295,64785,65826,76354,79204,83954,84329,84909,86158,86644,93058,
scaffold_m19_p_1	32470120	32639063	RTN1_x3	0	+	32471837	32638319	0	9	1958,765,741,208,139,70,47,59,787,	0,86046,92156,161611,164577,166149,166950,167082,168156,
scaffold_m19_p_1	32481036	32639063	RTN1_x2	0	+	32556189	32638319	0	9	145,769,741,208,139,70,47,59,787,	0,75126,81240,150695,153661,155233,156034,156166,157240,
scaffold_m19_p_1	32617272	32638524	RTN1_x1	0	+	32617375	32638319	0	7	164,208,139,70,47,59,248,	0,14459,17425,18997,19798,19930,21004,
scaffold_m19_p_1	32640690	32641173	unknown_1440	0	-	32640690	32641173	0	1	483,	0,
scaffold_m19_p_1	32644651	32673665	LRRC37A-like	0	-	32644651	32673665	0	2	454,62,	0,28952,
scaffold_m19_p_1	32664119	32664205	ENST00000281581.CCDC175.22534	0	+	32664119	32664205	0	1	86,	0,
scaffold_m19_p_1	32673837	32675691	LRRC37A-like	0	-	32673837	32675691	0	1	1854,	0,
scaffold_m19_p_1	32695933	32699221	LRRC37A2-like	0	+	32695933	32699221	0	1	3288,	0,
scaffold_m19_p_1	32704813	32712046	ENST00000395090.RTN1.6887	0	-	32705359	32705402	0	2	589,194,	0,7039,
scaffold_m19_p_1	32706295	32706647	ENST00000247194.L3HYPDH	0	-	32706295	32706647	0	1	352,	0,
scaffold_m19_p_1	32706295	32706564	ENST00000247194.L3HYPDH.20438	0	-	32706295	32706564	0	1	269,	0,
scaffold_m19_p_1	32707134	32707289	ENST00000425728.JKAMP.20438	0	+	32707134	32707289	0	1	155,	0,
scaffold_m19_p_1	32707227	32707289	ENST00000425728.JKAMP	0	+	32707227	32707289	0	1	62,	0,
scaffold_m19_p_1	32712168	32770221	CCDC175_x1	0	+	32712168	32770221	0	20	157,86,112,136,229,123,110,82,137,111,72,136,132,139,80,153,103,44,151,77,	0,3069,5558,10691,13943,19238,21933,25665,28635,31222,34023,35144,35838,39709,43276,44594,49247,50559,51815,57976,
scaffold_m19_p_1	32769871	32785922	JKAMP_x2	0	-	32771715	32785852	0	7	2063,77,182,207,155,92,74,	0,3863,5699,9253,13162,13890,15977,
scaffold_m19_p_1	32770959	32785949	JKAMP_x1	0	-	32771715	32785852	0	7	975,77,182,207,155,74,101,	0,2775,4611,8165,12074,12802,14889,
scaffold_m19_p_1	32775650	32785949	JKAMP_x3	0	-	32775650	32785852	0	5	102,70,155,92,101,	0,3611,7383,8111,10198,
scaffold_m19_p_1	32786119	32796368	L3HYPDH_x1	0	+	32786119	32796368	0	5	517,170,123,138,126,	0,4333,7098,7311,10123,
scaffold_m19_p_1	32802114	32805371	GPR135_x1	0	+	32802262	32803741	0	1	3257,	0,
scaffold_m19_p_1	32853145	33008703	DAAM1_x3	0	-	32855629	32944405	0	26	2694,171,132,61,108,169,89,107,85,107,30,108,300,188,59,139,118,67,104,111,334,95,72,90,219,68,	0,3787,6965,9878,11248,15405,16453,18259,22831,29836,31038,37207,37619,38405,41697,42042,42618,42958,43313,43867,44572,47353,52646,74119,91077,155490,
scaffold_m19_p_1	32855268	33008733	DAAM1_x2	0	-	32855629	32944405	0	25	571,171,132,61,108,169,89,107,85,107,108,300,188,59,139,118,67,104,111,334,95,72,90,219,98,	0,1664,4842,7755,9125,13282,14330,16136,20708,27713,35084,35496,36282,39574,39919,40495,40835,41190,41744,42449,45230,50523,71996,88954,153367,
scaffold_m19_p_1	32899699	33008744	DAAM1_x1	0	-	32900494	32944405	0	5	894,72,90,219,109,	0,6092,27565,44523,108936,
scaffold_m19_p_1	33085496	33099206	KCNK16-like	0	+	33085554	33094253	0	4	95,179,115,5138,	0,1741,5321,8572,
scaffold_m19_p_1	33085501	33099201	KCNK16-like	0	+	33085554	33099068	0	6	90,179,115,167,169,231,	0,1736,5316,8567,11627,13469,
scaffold_m19_p_1	33085523	33099206	KCNK17-like	0	+	33097209	33099068	0	5	68,179,115,3387,356,	0,1714,5294,8387,13327,
scaffold_m19_p_1	33120953	33121122	KCNK5-like	0	-	33120953	33121122	0	1	169,	0,
scaffold_m19_p_1	33439063	33455943	DACT1_x2	0	-	33446937	33455662	0	4	9781,156,136,626,	0,13176,14057,16254,
scaffold_m19_p_1	33445805	33455943	DACT1_x1	0	-	33446937	33455662	0	4	2928,156,136,626,	0,6434,7315,9512,
scaffold_m19_p_1	33514517	33607671	KIAA0586_x1	0	-	33514709	33607032	0	32	344,57,109,155,172,132,77,245,220,157,200,119,194,81,111,188,195,175,228,73,218,133,124,168,154,222,175,70,70,71,280,153,	0,7383,28856,32815,39380,43756,45472,46579,47367,48017,50284,52809,54268,54677,56458,58706,60297,61244,63427,65916,66499,67349,73814,75061,77617,79763,80750,87643,88649,91292,92259,93001,
scaffold_m19_p_1	33514517	33607671	KIAA0586_x6	0	-	33514709	33607032	0	31	344,109,155,172,117,77,245,220,157,200,119,194,81,111,188,195,175,228,73,218,133,124,168,154,222,175,70,70,71,280,153,	0,28856,32815,39380,43771,45472,46579,47367,48017,50284,52809,54268,54677,56458,58706,60297,61244,63427,65916,66499,67349,73814,75061,77617,79763,80750,87643,88649,91292,92259,93001,
scaffold_m19_p_1	33514517	33607671	KIAA0586_x5	0	-	33514709	33607032	0	29	344,172,117,77,245,220,157,200,119,194,81,111,188,195,175,228,73,218,133,124,168,154,222,175,70,70,71,280,153,	0,39380,43771,45472,46579,47367,48017,50284,52809,54268,54677,56458,58706,60297,61244,63427,65916,66499,67349,73814,75061,77617,79763,80750,87643,88649,91292,92259,93001,
scaffold_m19_p_1	33514517	33607671	KIAA0586_x4	0	-	33514709	33607032	0	32	344,66,109,155,172,132,77,245,220,157,200,119,194,81,111,188,195,175,228,73,218,109,124,168,154,222,175,70,70,71,280,153,	0,7383,28856,32815,39380,43756,45472,46579,47367,48017,50284,52809,54268,54677,56458,58706,60297,61244,63427,65916,66499,67349,73814,75061,77617,79763,80750,87643,88649,91292,92259,93001,
scaffold_m19_p_1	33514517	33607671	KIAA0586_x3	0	-	33514709	33607032	0	31	344,66,109,155,172,132,77,245,220,157,200,119,194,111,188,195,175,228,73,218,109,124,168,154,222,175,70,70,71,280,153,	0,7383,28856,32815,39380,43756,45472,46579,47367,48017,50284,52809,54268,56458,58706,60297,61244,63427,65916,66499,67349,73814,75061,77617,79763,80750,87643,88649,91292,92259,93001,
scaffold_m19_p_1	33514517	33607671	KIAA0586_x2	0	-	33514709	33607032	0	31	344,66,109,155,172,132,77,245,220,157,200,119,194,81,111,188,195,175,73,218,109,124,168,154,222,175,70,70,71,280,153,	0,7383,28856,32815,39380,43756,45472,46579,47367,48017,50284,52809,54268,54677,56458,58706,60297,61244,65916,66499,67349,73814,75061,77617,79763,80750,87643,88649,91292,92259,93001,
scaffold_m19_p_1	33607724	33624927	TIMM9_x1	0	+	33622809	33624836	0	6	158,187,89,65,96,226,	0,378,2945,15059,15617,16977,
scaffold_m19_p_1	33625234	33636554	TOMM20L_x1	0	-	33625276	33636466	0	5	96,143,82,44,224,	0,1038,5464,10918,11096,
scaffold_m19_p_1	33641400	33705753	ARID4A_x5	0	-	33643484	33704437	0	24	2188,147,207,105,1134,142,85,198,251,232,98,95,73,167,77,80,133,95,80,91,66,111,57,189,	0,4364,5548,11342,11685,14391,15367,19683,22756,25938,28914,29165,30291,42815,43388,44512,50269,51650,51829,58835,60120,61052,63031,64164,
scaffold_m19_p_1	33641400	33705753	ARID4A_x6	0	-	33643484	33704437	0	24	2188,147,45,105,1134,142,85,198,251,232,98,95,73,167,77,80,133,95,80,91,66,111,57,189,	0,4364,5710,11342,11685,14391,15367,19683,22756,25938,28914,29165,30291,42815,43388,44512,50269,51650,51829,58835,60120,61052,63031,64164,
scaffold_m19_p_1	33641809	33667381	ARID4A_x4	0	-	33643484	33655837	0	9	1779,147,207,105,1134,142,85,3324,43,	0,3955,5139,10933,11276,13982,14958,19274,25529,
scaffold_m19_p_1	33642519	33683048	ARID4A_x2	0	-	33643484	33671704	0	14	1069,147,207,105,1134,142,85,198,251,232,98,95,73,232,	0,3245,4429,10223,10566,13272,14248,18564,21637,24819,27795,28046,29172,40297,
scaffold_m19_p_1	33642519	33683025	ARID4A_x3	0	-	33643484	33671704	0	14	1069,147,207,105,1134,202,85,198,251,232,98,95,73,209,	0,3245,4429,10223,10566,13212,14248,18564,21637,24819,27795,28046,29172,40297,
scaffold_m19_p_1	33650414	33683076	ARID4A_x1	0	-	33652704	33671704	0	11	2433,1134,142,85,198,251,232,98,95,73,260,	0,2671,5377,6353,10669,13742,16924,19900,20151,21277,32402,
scaffold_m19_p_1	33706158	33723462	SETMAR-like	0	+	33722322	33723348	0	2	150,1316,	0,15988,
scaffold_m19_p_1	33720987	33746619	PSMA3_x3	0	-	33724827	33746554	0	11	3885,65,68,47,66,73,74,102,124,83,86,	0,4438,5577,7943,11180,12100,14040,14195,17219,22476,25546,
scaffold_m19_p_1	33720987	33735773	PSMA3_x4	0	-	33724827	33735773	0	9	3885,65,68,47,66,73,74,102,3,	0,4438,5577,7943,11180,12100,14040,14195,14783,
scaffold_m19_p_1	33724284	33731207	PSMA3_x1	0	-	33724827	33728977	0	4	588,65,68,2277,	0,1141,2280,4646,
scaffold_m19_p_1	33730773	33746617	PSMA3_x2	0	-	33732152	33746554	0	7	1460,73,74,102,124,83,84,	0,2314,4254,4409,7433,12690,15760,
scaffold_m19_p_1	33752617	33775697	ACTR10_x3	0	-	33753342	33775593	0	13	907,202,82,74,80,36,80,68,108,109,83,73,181,	0,2237,3539,5282,5441,8283,12040,12445,15262,16986,17926,20763,22899,
scaffold_m19_p_1	33753117	33775697	ACTR10_x2	0	-	33755734	33775593	0	12	2722,82,74,80,36,80,68,108,109,83,73,181,	0,3039,4782,4941,7783,11540,11945,14762,16486,17426,20263,22399,
scaffold_m19_p_1	33753127	33777234	ACTR10_x1	0	-	33753342	33773389	0	13	397,202,82,74,80,36,80,68,108,109,83,73,109,	0,1727,3029,4772,4931,7773,11530,11935,14752,16476,17416,20253,23998,
scaffold_m19_p_1	33806966	33916096	ARMH4_x1	0	+	33815498	33911328	0	8	113,1432,255,213,255,32,135,4837,	0,8475,15288,17860,43218,98045,103909,104293,
scaffold_m19_p_1	33812276	33916096	ARMH4_x2	0	+	33812276	33911328	0	8	12,1432,255,213,255,32,135,4837,	0,3165,9978,12550,37908,92735,98599,98983,
scaffold_m19_p_1	34003853	34159463	SLC35F4_x4	0	+	34004090	34159262	0	8	340,186,298,220,126,193,90,443,	0,126920,132282,139056,148246,150409,153036,155167,
scaffold_m19_p_1	34003868	34137376	SLC35F4_x3	0	+	34004090	34136437	0	3	325,186,1241,	0,126905,132267,
scaffold_m19_p_1	34003987	34146819	SLC35F4_x2	0	+	34004090	34143270	0	4	206,186,298,3910,	0,126786,132148,138922,
scaffold_m19_p_1	34032373	34159465	SLC35F4_x1	0	+	34136215	34159262	0	8	137,186,298,220,126,193,90,445,	0,98400,103762,110536,119726,121889,124516,126647,
scaffold_m19_p_1	34197067	34226940	CCDC198_x1	0	+	34197267	34221524	0	6	423,83,87,102,160,5652,	0,3332,18087,19521,20384,24221,
scaffold_m19_p_1	34197067	34200491	CCDC198_x2	0	+	34197267	34200491	0	2	423,92,	0,3332,
scaffold_m19_p_1	34197067	34226940	CCDC198_x3	0	+	34197267	34221524	0	6	423,83,87,99,160,5652,	0,3332,18087,19524,20384,24221,
scaffold_m19_p_1	34249465	34272671	NAA30_x7	0	-	34252885	34272278	0	5	3558,56,124,745,120,	0,15188,17235,22069,23086,
scaffold_m19_p_1	34249657	34272671	NAA30_x5	0	-	34250801	34272278	0	4	1155,124,745,120,	0,17043,21877,22894,
scaffold_m19_p_1	34249657	34272660	NAA30_x6	0	-	34252885	34272278	0	5	3366,56,124,523,109,	0,14996,17043,22099,22894,
scaffold_m19_p_1	34249659	34272637	NAA30_x4	0	-	34252885	34272278	0	6	3364,56,124,198,127,86,	0,14994,17041,22097,22493,22892,
scaffold_m19_p_1	34251221	34272671	NAA30_x1	0	-	34253001	34272278	0	4	1802,56,745,120,	0,13432,20313,21330,
scaffold_m19_p_1	34251221	34272671	NAA30_x2	0	-	34252885	34272278	0	6	1802,56,124,464,164,120,	0,13432,15479,20313,20894,21330,
scaffold_m19_p_1	34251221	34272671	NAA30_x3	0	-	34252885	34272278	0	6	1802,56,124,513,148,120,	0,13432,15479,20313,20910,21330,
scaffold_m19_p_1	34273576	34415122	EXOC5_x4	0	+	34388498	34413384	0	20	131,87,88,95,148,195,65,29,110,45,141,83,210,148,109,121,87,109,216,1927,	0,16087,16337,114198,114879,116877,117880,120308,121483,123318,123473,124622,125828,127319,130389,133626,135399,138462,138772,139619,
scaffold_m19_p_1	34352711	34372769	AP5M1_x3	0	-	34352711	34372335	0	10	28,79,97,119,86,140,228,646,216,191,	0,2844,5390,8377,8583,9617,11088,14709,19550,19867,
scaffold_m19_p_1	34353700	34372769	AP5M1_x4	0	-	34355551	34372335	0	10	1934,97,119,86,140,228,646,42,216,191,	0,4401,7388,7594,8628,10099,13720,14881,18561,18878,
scaffold_m19_p_1	34355473	34372705	AP5M1_x2	0	-	34355551	34372335	0	9	161,97,119,86,140,228,646,216,152,	0,2628,5615,5821,6855,8326,11947,16788,17080,
scaffold_m19_p_1	34362155	34372610	AP5M1_x1	0	-	34363712	34372335	0	3	1872,646,349,	0,5265,10106,
scaffold_m19_p_1	34372747	34420499	EXOC5_x5	0	+	34372992	34413384	0	18	272,95,148,195,65,29,110,45,141,83,210,148,109,121,87,109,216,7304,	0,15027,15708,17706,18709,21137,22312,24147,24302,25451,26657,28148,31218,34455,36228,39291,39601,40448,
scaffold_m19_p_1	34372747	34420499	EXOC5_x6	0	+	34372992	34413384	0	17	272,95,148,65,29,110,45,141,83,210,148,109,121,87,109,216,7304,	0,15027,15708,18709,21137,22312,24147,24302,25451,26657,28148,31218,34455,36228,39291,39601,40448,
scaffold_m19_p_1	34372754	34415122	EXOC5_x3	0	+	34399429	34413384	0	16	265,95,148,195,65,29,2131,83,210,148,109,121,87,109,216,1927,	0,15020,15701,17699,18702,21130,22305,25444,26650,28141,31211,34448,36221,39284,39594,40441,
scaffold_m19_p_1	34372777	34415122	EXOC5_x2	0	+	34395133	34413384	0	17	242,95,148,195,65,33,110,141,83,210,148,109,121,87,109,216,1927,	0,14997,15678,17676,18679,21107,22282,24272,25421,26627,28118,31188,34425,36198,39261,39571,40418,
scaffold_m19_p_1	34372789	34417173	EXOC5_x1	0	+	34372992	34413384	0	17	230,95,148,195,65,29,110,141,83,210,148,109,121,87,109,216,3978,	0,14985,15666,17664,18667,21095,22270,24260,25409,26615,28106,31176,34413,36186,39249,39559,40406,
scaffold_m19_p_1	34718766	34722473	OTX2_x1	0	+	34718766	34722473	0	3	97,152,621,	0,1096,3086,
scaffold_m19_p_1	34718766	34722473	OTX2_x2	0	+	34718766	34722473	0	3	97,176,621,	0,1072,3086,
scaffold_m19_p_1	34854720	34913878	TMEM260_x2	0	-	34857704	34913683	0	16	3239,91,54,177,149,172,170,115,84,41,180,114,178,152,32,355,	0,7078,8700,10095,16240,19354,21664,23344,24641,27689,29232,35216,36500,52584,53468,58803,
scaffold_m19_p_1	34863940	34886750	TMEM260_x1	0	-	34864805	34882426	0	7	1052,149,172,170,115,84,4341,	0,7020,10134,12444,14124,15421,18469,
scaffold_m19_p_1	35091869	35249417	PELI2_x2	0	-	35096032	35249357	0	6	4730,189,198,102,130,137,	0,10042,11999,19494,106835,157411,
scaffold_m19_p_1	35093329	35105455	PELI2_x1	0	-	35096032	35102064	0	3	3270,189,1587,	0,8582,10539,
scaffold_m19_p_1	35574742	35600564	KTN1_x2	0	-	35576431	35598799	0	12	1694,121,93,84,84,84,72,93,90,81,90,1825,	0,6937,7869,9867,12603,12847,13175,14037,14259,15308,20563,23997,
scaffold_m19_p_1	35574742	35684891	KTN1_x3	0	-	35576431	35654735	0	42	1694,121,93,84,84,72,93,90,81,90,87,91,38,69,91,38,69,91,38,91,38,69,91,35,69,82,38,69,91,38,69,167,88,133,107,141,117,131,171,150,553,129,	0,6937,7869,9867,12847,13175,14037,14259,15308,20563,23997,26130,27863,28945,31431,33912,34846,35204,35903,37244,38005,39035,39766,40272,45858,46876,47111,47677,48110,48899,50268,53063,55772,57511,61058,63909,65950,71405,76095,77842,79470,110020,
scaffold_m19_p_1	35575963	35684893	KTN1_x1	0	-	35576431	35654735	0	42	473,121,93,84,84,72,93,90,81,90,91,38,69,91,38,69,91,38,69,91,38,69,91,35,69,82,38,69,91,38,69,167,88,133,107,141,117,131,171,150,553,131,	0,5716,6648,8646,11626,11954,12816,13038,14087,19342,24909,26642,27724,30210,32691,33625,33983,34682,35814,36023,36784,37814,38545,39051,44637,45655,45890,46456,46889,47678,49047,51842,54551,56290,59837,62688,64729,70184,74874,76621,78249,108799,
scaffold_m19_p_1	35575963	35684893	KTN1_x7	0	-	35576431	35654735	0	44	473,121,93,84,84,84,72,93,90,81,90,90,91,38,69,91,38,69,91,38,69,91,38,69,91,35,69,82,38,69,91,38,69,167,88,133,107,141,117,131,171,150,553,131,	0,5716,6648,8646,11382,11626,11954,12816,13038,14087,19342,22773,24909,26642,27724,30210,32691,33625,33983,34682,35814,36023,36784,37814,38545,39051,44637,45655,45890,46456,46889,47678,49047,51842,54551,56290,59837,62688,64729,70184,74874,76621,78249,108799,
scaffold_m19_p_1	35575963	35684893	KTN1_x6	0	-	35576431	35654735	0	42	473,121,93,84,84,72,93,90,81,90,90,91,38,69,91,38,69,91,38,91,38,69,91,35,69,82,38,69,91,38,69,167,88,133,107,141,117,131,171,150,553,131,	0,5716,6648,8646,11626,11954,12816,13038,14087,19342,22773,24909,26642,27724,30210,32691,33625,33983,34682,36023,36784,37814,38545,39051,44637,45655,45890,46456,46889,47678,49047,51842,54551,56290,59837,62688,64729,70184,74874,76621,78249,108799,
scaffold_m19_p_1	35575963	35600977	KTN1_x5	0	-	35576431	35600977	0	12	473,121,93,84,84,72,93,90,81,90,90,105,	0,5716,6648,8646,11626,11954,12816,13038,14087,19342,22773,24909,
scaffold_m19_p_1	35575963	35618210	KTN1_x4	0	-	35576431	35618106	0	25	473,121,93,84,84,72,93,90,81,90,91,38,69,91,38,69,91,38,69,91,38,69,91,35,158,	0,5716,6648,8646,11626,11954,12816,13038,14087,19342,24909,26642,27724,30210,32691,33625,33983,34682,35814,36023,36784,37814,38545,39051,42089,
scaffold_m19_p_1	35767240	35795019	TBPL2_x1	0	+	35767240	35795019	0	7	159,458,88,92,168,95,77,	0,2307,3362,5735,13017,18867,27702,
scaffold_m19_p_1	35796914	35830029	ATG14_x1	0	+	35813806	35827435	0	8	229,63,43,2085,230,118,91,2609,	0,11906,13046,15232,20574,21965,23451,30506,
scaffold_m19_p_1	35796914	35829878	ATG14_x2	0	+	35813806	35827727	0	9	229,63,43,2085,230,118,91,86,2458,	0,11906,13046,15232,20574,21965,23451,23620,30506,
scaffold_m19_p_1	35796914	35813709	ATG14_x3	0	+	35796922	35812509	0	5	229,63,43,82,1262,	0,11906,13046,15232,15533,
scaffold_m19_p_1	35796914	35830340	ATG14_x4	0	+	35796922	35827727	0	10	229,63,43,82,238,230,118,91,86,2920,	0,11906,13046,15232,17079,20574,21965,23451,23620,30506,
scaffold_m19_p_1	35843232	35921617	FBXO34B_x1	0	-	35844307	35846443	0	3	3221,52,161,	0,76607,78224,
scaffold_m19_p_1	35957456	35997347	DLGAP5_x1	0	+	35962056	35997000	0	19	118,239,194,63,85,123,71,263,125,127,86,161,93,220,184,61,193,47,488,	0,4599,5823,8243,9639,9807,13035,15337,17079,18020,19831,20658,24497,26994,29692,31581,32445,33473,39403,
scaffold_m19_p_1	35999865	36014088	LGALS3_x2	0	-	36000027	36007860	0	6	318,166,89,447,22,305,	0,2112,5022,6904,7977,13918,
scaffold_m19_p_1	35999882	36013531	LGALS3_x1	0	-	36000027	36007860	0	7	301,166,89,118,269,22,48,	0,2095,5005,6887,7065,7960,13601,
scaffold_m19_p_1	36054285	36069185	MAPK1IP1L_x2	0	-	36058633	36061590	0	4	4360,708,22,169,	0,5956,7287,14731,
scaffold_m19_p_1	36054327	36098977	MAPK1IP1L_x1	0	-	36058633	36060757	0	3	4318,708,248,	0,5914,44402,
scaffold_m19_p_1	36070750	36099028	SOCS4_x1	0	-	36077810	36079136	0	2	8475,299,	0,27979,
scaffold_m19_p_1	36073537	36073957	L1RE1-like	0	+	36073537	36073957	0	1	420,	0,
scaffold_m19_p_1	36085262	36085823	unknown_1441	0	-	36085262	36085823	0	1	561,	0,
scaffold_m19_p_1	36098985	36160440	WDHD1_x1	0	+	36099428	36158649	0	26	194,93,112,152,112,51,96,93,107,142,205,188,185,242,138,157,115,132,224,137,57,44,171,131,139,1992,	0,427,8620,12800,13600,13883,14959,18447,19325,19816,26188,28794,30312,33300,35642,38447,46367,47122,50139,50460,51777,53773,54393,55164,57587,59463,
scaffold_m19_p_1	36098985	36134836	WDHD1_x2	0	+	36099428	36134836	0	15	194,93,112,152,112,51,96,93,107,142,205,188,185,242,209,	0,427,8620,12800,13600,13883,14959,18447,19325,19816,26188,28794,30312,33300,35642,
scaffold_m19_p_1	36190614	36234630	GCH1_x1	0	+	36190733	36232607	0	6	459,110,56,32,85,2150,	0,27663,32264,39941,40863,41866,
scaffold_m19_p_1	36233517	36233904	unknown_1442	0	+	36233517	36233904	0	1	387,	0,
scaffold_m19_p_1	36280102	36478279	SAMD4A_x1	0	-	36280282	36476463	0	13	209,84,127,202,119,86,340,87,110,264,519,623,199,	0,5537,13439,14941,19369,24355,25684,32829,35111,46650,74800,196165,197978,
scaffold_m19_p_1	36497111	36517316	CGRRF1_x4	0	-	36497972	36511497	0	5	1179,108,148,178,5883,	0,1404,7088,7391,14322,
scaffold_m19_p_1	36497112	36523271	CGRRF1_x3	0	-	36497972	36498617	0	7	1178,108,148,178,204,140,182,	0,1403,7087,7390,10386,14321,25977,
scaffold_m19_p_1	36497112	36523257	CGRRF1_x5	0	-	36497972	36523193	0	6	1178,108,148,178,140,168,	0,1403,7087,7390,14321,25977,
scaffold_m19_p_1	36497115	36523262	CGRRF1_x2	0	-	36497972	36504807	0	5	1175,108,148,7071,173,	0,1400,7084,7387,25974,
scaffold_m19_p_1	36497308	36531113	CGRRF1_x1	0	-	36497972	36525274	0	8	982,108,148,178,140,82,180,231,	0,1207,6891,7194,14125,27955,29364,33574,
scaffold_m19_p_1	36531173	36547858	GMFB_x3	0	+	36540316	36544240	0	5	117,2313,83,74,3690,	0,6994,9791,10879,12995,
scaffold_m19_p_1	36531180	36547858	GMFB_x2	0	+	36538263	36544240	0	7	81,97,50,50,83,74,3690,	0,6987,8502,9250,9784,10872,12988,
scaffold_m19_p_1	36531184	36547857	GMFB_x4	0	+	36531287	36544240	0	6	106,97,50,121,74,3689,	0,6983,8498,9742,10868,12984,
scaffold_m19_p_1	36531184	36547857	GMFB_x5	0	+	36531287	36544240	0	7	106,97,50,50,89,74,3689,	0,6983,8498,9246,9774,10868,12984,
scaffold_m19_p_1	36531184	36547857	GMFB_x6	0	+	36531287	36544240	0	7	106,97,50,51,121,74,3689,	0,6983,8498,9246,9742,10868,12984,
scaffold_m19_p_1	36531234	36544995	GMFB_x1	0	+	36531287	36544240	0	7	56,97,50,50,83,74,827,	0,6933,8448,9196,9730,10818,12934,
scaffold_m19_p_1	36558759	36575880	CNIH1_x3	0	+	36558921	36571505	0	5	243,69,113,144,4403,	0,4857,9310,10509,12718,
scaffold_m19_p_1	36558759	36575880	CNIH1_x4	0	+	36558921	36571505	0	4	243,113,144,4403,	0,9310,10509,12718,
scaffold_m19_p_1	36558759	36569416	CNIH1_x5	0	+	36558921	36569416	0	4	243,69,113,148,	0,4857,9310,10509,
scaffold_m19_p_1	36558776	36572480	CNIH1_x2	0	+	36558921	36571505	0	6	226,69,60,113,144,1003,	0,4840,5142,9293,10492,12701,
scaffold_m19_p_1	36558857	36572638	CNIH1_x1	0	+	36558921	36571505	0	6	145,69,48,113,144,1161,	0,4759,5073,9212,10411,12620,
scaffold_m19_p_1	36575577	36593661	CDKN3_x4	0	-	36578090	36593645	0	7	2600,104,32,223,45,19,25,	0,6036,7815,11478,13624,15829,18059,
scaffold_m19_p_1	36575577	36593661	CDKN3_x3	0	-	36578090	36593645	0	8	2600,104,32,223,45,56,83,25,	0,6036,7815,11478,13624,14193,15765,18059,
scaffold_m19_p_1	36577861	36593408	CDKN3_x2	0	-	36578090	36593194	0	8	316,104,32,223,45,56,78,387,	0,3752,5531,9194,11340,11909,13481,15160,
scaffold_m19_p_1	36578082	36593456	CDKN3_x1	0	-	36581481	36587105	0	7	3635,32,223,45,56,83,435,	0,5310,8973,11119,11688,13260,14939,
scaffold_m19_p_1	36929548	36931945	BMP4_x1	0	+	36929548	36931788	0	2	373,1014,	0,1383,
scaffold_m19_p_1	37532909	37615752	DDHD1_x1	0	+	37533118	37613272	0	12	1047,174,129,148,107,107,263,76,150,253,192,2662,	0,26315,36851,38191,41750,47325,57842,59452,63092,68951,70185,80181,
scaffold_m19_p_1	37532909	37615752	DDHD1_x4	0	+	37533118	37613272	0	13	1047,174,129,148,107,107,263,76,150,253,192,84,2662,	0,26315,36851,38191,41750,47325,57842,59452,63092,68951,70185,73367,80181,
scaffold_m19_p_1	37532909	37615752	DDHD1_x6	0	+	37533118	37613272	0	14	1047,174,102,129,148,107,107,263,76,150,253,192,84,2662,	0,26315,34906,36851,38191,41750,47325,57842,59452,63092,68951,70185,73367,80181,
scaffold_m19_p_1	37532925	37615714	DDHD1_x3	0	+	37533118	37613272	0	13	1031,174,21,129,148,107,107,263,76,150,253,192,2624,	0,26299,27072,36835,38175,41734,47309,57826,59436,63076,68935,70169,80165,
scaffold_m19_p_1	37533118	37615752	DDHD1_x5	0	+	37533118	37613272	0	14	384,88,174,129,148,107,107,263,76,150,253,192,84,2662,	0,750,26106,36642,37982,41541,47116,57633,59243,62883,68742,69976,73158,79972,
scaffold_m19_p_1	37567503	37615714	DDHD1_x2	0	+	37571213	37613272	0	12	414,129,148,107,107,263,76,150,253,192,84,2624,	0,2257,3597,7156,12731,23248,24858,28498,34357,35591,38773,45587,
scaffold_m19_p_1	37673392	37749927	FERMT2_x4	0	+	37674150	37748437	0	17	333,166,234,135,33,226,103,108,135,50,125,107,222,21,125,142,1664,	0,749,33913,44844,54956,55306,55642,57363,60904,61730,63225,69406,69681,72446,73059,73525,74871,
scaffold_m19_p_1	37673457	37749540	FERMT2_x3	0	+	37674150	37748437	0	15	268,166,234,135,226,103,108,135,50,125,107,222,125,142,1277,	0,684,33848,44779,55241,55577,57298,60839,61665,63160,69341,69616,72994,73460,74806,
scaffold_m19_p_1	37673457	37749540	FERMT2_x5	0	+	37674150	37748437	0	16	268,166,234,135,226,103,108,135,50,125,107,222,21,125,142,1277,	0,684,33848,44779,55241,55577,57298,60839,61665,63160,69341,69616,72381,72994,73460,74806,
scaffold_m19_p_1	37673457	37747083	FERMT2_x6	0	+	37674150	37747083	0	15	268,166,234,135,226,103,108,135,50,125,107,222,21,125,166,	0,684,33848,44779,55241,55577,57298,60839,61665,63160,69341,69616,72381,72994,73460,
scaffold_m19_p_1	37673578	37731918	FERMT2_x2	0	+	37674150	37730941	0	8	147,166,234,135,33,226,103,1163,	0,563,33727,44658,54770,55120,55456,57177,
scaffold_m19_p_1	37673585	37748536	FERMT2_x1	0	+	37674150	37748437	0	16	74,166,234,135,33,226,103,108,135,50,125,107,222,125,142,273,	0,556,33720,44651,54763,55113,55449,57170,60711,61537,63032,69213,69488,72866,73332,74678,
scaffold_m19_p_1	37755802	37756183	unknown_1443	0	-	37755802	37756183	0	1	381,	0,
scaffold_m19_p_1	37765999	37766644	unknown_1444	0	-	37765999	37766644	0	1	645,	0,
scaffold_m19_p_1	37814321	37829924	GNPNAT1_x1	0	+	37820181	37828870	0	6	159,168,63,128,62,1202,	0,5846,7000,12331,13153,14401,
scaffold_m19_p_1	37831104	37878810	STYX_x5	0	-	37834491	37860328	0	12	3461,94,73,51,40,37,61,98,130,54,33,388,	0,7769,16679,18985,19138,21448,22340,27499,29176,31123,32612,47318,
scaffold_m19_p_1	37831140	37878810	STYX_x4	0	-	37834556	37878479	0	10	3425,73,51,40,37,61,98,54,33,388,	0,16643,18949,19102,21412,22304,27463,31087,32576,47282,
scaffold_m19_p_1	37831146	37878785	STYX_x3	0	-	37834491	37878479	0	7	3419,94,73,51,98,33,363,	0,7727,16637,18943,27457,32570,47276,
scaffold_m19_p_1	37831299	37878777	STYX_x6	0	-	37834491	37878479	0	11	3266,94,73,51,40,37,61,98,54,33,355,	0,7574,16484,18790,18943,21253,22145,27304,30928,32417,47123,
scaffold_m19_p_1	37832998	37878810	STYX_x2	0	-	37834556	37878479	0	9	1567,73,51,40,37,61,98,33,388,	0,14785,17091,17244,19554,20446,25605,30718,45424,
scaffold_m19_p_1	37833761	37878798	STYX_x1	0	-	37834491	37878479	0	10	804,94,73,51,40,37,61,98,33,376,	0,5112,14022,16328,16481,18791,19683,24842,29955,44661,
scaffold_m19_p_1	37880691	37904115	PSMC6_x5	0	-	37881066	37904108	0	13	494,72,81,121,62,124,62,88,115,68,53,40,112,	0,4067,12579,12806,14254,14670,14879,16839,18931,19262,21616,21910,23312,
scaffold_m19_p_1	37880691	37904124	PSMC6_x4	0	-	37881066	37895425	0	11	494,72,81,121,62,124,62,2738,40,80,121,	0,4067,12579,12806,14254,14670,14879,18931,21910,22039,23312,
scaffold_m19_p_1	37880692	37904207	PSMC6_x6	0	-	37881066	37904130	0	14	493,72,81,121,62,124,62,88,115,68,53,40,80,204,	0,4066,12578,12805,14253,14669,14878,16838,18930,19261,21615,21909,22038,23311,
scaffold_m19_p_1	37880692	37904099	PSMC6_x3	0	-	37881066	37893606	0	9	493,72,81,2135,88,2738,40,80,96,	0,4066,12578,12805,16838,18930,21909,22038,23311,
scaffold_m19_p_1	37880693	37904096	PSMC6_x2	0	-	37881066	37894951	0	11	492,72,81,121,687,88,873,976,40,80,93,	0,4065,12577,12804,14252,16837,18929,20691,21908,22037,23310,
scaffold_m19_p_1	37880945	37904199	PSMC6_x1	0	-	37881066	37899700	0	11	240,72,81,121,62,124,62,88,2738,40,196,	0,3813,12325,12552,14000,14416,14625,16585,18677,21656,23058,
scaffold_m19_p_1	37913359	37955676	ERO1A_x3	0	+	37913841	37952771	0	16	596,120,84,39,77,74,121,47,12,27,93,247,70,87,134,2966,	0,10560,11696,15304,19506,19673,23882,25997,28375,31838,31984,32899,33607,37884,38057,39351,
scaffold_m19_p_1	37913572	37934303	ERO1A_x2	0	+	37913841	37933138	0	6	383,120,84,39,77,1271,	0,10347,11483,15091,19293,19460,
scaffold_m19_p_1	37939463	37952784	ERO1A_x1	0	+	37946473	37952771	0	7	5761,93,247,70,87,134,74,	0,5880,6795,7503,11780,11953,13247,
scaffold_m19_p_1	37956052	38003493	GPR137C_x2	0	-	37958840	38003068	0	7	2966,119,126,150,229,44,869,	0,3854,4851,6085,23474,25791,46572,
scaffold_m19_p_1	37956229	37967941	GPR137C_x1	0	-	37958840	37962284	0	5	2789,119,126,1696,1860,	0,3677,4674,5908,9852,
scaffold_m19_p_1	38003698	38078835	TXNDC16_x5	0	+	38031957	38077212	0	19	165,236,83,74,75,2843,151,167,58,124,144,60,169,131,85,139,161,191,1886,	0,5834,7299,12525,13434,25493,33660,36814,37446,38992,41823,42487,46610,47125,54820,56825,65671,68436,73251,
scaffold_m19_p_1	38003708	38064289	TXNDC16_x3	0	+	38042756	38060695	0	17	155,236,83,74,75,122,91,151,167,58,66,144,60,169,137,85,3766,	0,5824,7289,12515,13424,25483,28235,33650,36804,37436,39040,41813,42477,46600,47109,54810,56815,
scaffold_m19_p_1	38003708	38047152	TXNDC16_x4	0	+	38009605	38046259	0	13	155,236,83,74,75,122,91,151,167,58,124,144,967,	0,5824,7289,12515,13424,25483,28235,33650,36804,37436,38982,41813,42477,
scaffold_m19_p_1	38003708	38078756	TXNDC16_x6	0	+	38009605	38077212	0	20	155,236,83,74,75,122,91,151,167,58,124,144,60,169,137,85,139,161,191,1807,	0,5824,7289,12515,13424,25483,28235,33650,36804,37436,38982,41813,42477,46600,47109,54810,56815,65661,68426,73241,
scaffold_m19_p_1	38003712	38080331	TXNDC16_x1	0	+	38009605	38077052	0	19	151,236,83,74,75,122,91,151,167,58,124,144,60,169,137,85,139,161,3382,	0,5820,7285,12511,13420,25479,28231,33646,36800,37432,38978,41809,42473,46596,47105,54806,56811,65657,73237,
scaffold_m19_p_1	38003712	38030454	TXNDC16_x2	0	+	38009605	38029324	0	6	151,236,83,74,75,1263,	0,5820,7285,12511,13420,25479,
scaffold_m19_p_1	38131787	38132180	unknown_1445	0	+	38131787	38132180	0	1	393,	0,
scaffold_m19_p_1	38161875	38176420	PTGER2_x1	0	-	38165233	38176420	0	2	3580,843,	0,13702,
scaffold_m19_p_1	38198445	38207928	PTGDR_x1	0	-	38200495	38207928	0	2	2287,843,	0,8640,
scaffold_m19_p_1	38346609	38401536	NID2_x2	0	+	38346628	38401227	0	18	250,312,233,158,246,201,231,144,120,231,222,170,130,172,158,124,113,320,	0,888,9158,14622,24926,26558,28152,36104,39447,40520,44201,45024,48062,48911,49757,51394,54174,54607,
scaffold_m19_p_1	38388669	38401915	NID2_x1	0	+	38390935	38401227	0	9	597,222,170,130,172,158,124,113,699,	0,2141,2964,6002,6851,7697,9334,12114,12547,
scaffold_m19_p_1	38402030	38418240	RTRAF_x2	0	-	38402473	38418153	0	7	500,69,89,87,100,125,148,	0,2726,5401,6832,11698,14473,16062,
scaffold_m19_p_1	38402030	38418234	RTRAF_x3	0	-	38402202	38418153	0	8	327,49,69,89,87,100,125,142,	0,451,2726,5401,6832,11698,14473,16062,
scaffold_m19_p_1	38402032	38418248	RTRAF_x1	0	-	38402202	38416628	0	8	325,49,69,89,87,100,75,156,	0,449,2724,5399,6830,11696,14521,16060,
scaffold_m19_p_1	38402309	38418234	RTRAF_x4	0	-	38402309	38418153	0	8	48,3,69,89,87,100,125,142,	0,172,2447,5122,6553,11419,14194,15783,
scaffold_m19_p_1	38444786	38566379	GNG2_x1	0	-	38447849	38465793	0	4	3192,116,41,308,	0,20920,91289,121285,
scaffold_m19_p_1	38473408	38473948	unknown_1446	0	-	38473408	38473948	0	1	540,	0,
scaffold_m19_p_1	38642046	38714031	FRMD6_x1	0	-	38644695	38676516	0	14	2934,92,132,336,175,69,66,156,187,77,104,91,244,106,	0,5263,7700,9003,13575,16348,17504,20644,24222,26616,27673,30792,34371,71879,
scaffold_m19_p_1	38642046	38714031	FRMD6_x2	0	-	38644695	38676516	0	14	2934,92,132,336,175,69,66,156,187,77,80,91,244,106,	0,5263,7700,9003,13575,16348,17504,20644,24222,26616,27697,30792,34371,71879,
scaffold_m19_p_1	39030076	39047093	TMX1_x4	0	-	39034342	39047008	0	8	4445,67,102,46,129,46,116,237,	0,7907,8092,8295,10295,12336,13724,16780,
scaffold_m19_p_1	39032755	39047045	TMX1_x3	0	-	39034488	39047008	0	9	1766,98,67,102,46,129,46,116,189,	0,2375,5228,5413,5616,7616,9657,11045,14101,
scaffold_m19_p_1	39032756	39047055	TMX1_x2	0	-	39034342	39043818	0	5	1765,67,102,116,199,	0,5227,5412,11044,14100,
scaffold_m19_p_1	39033581	39047081	TMX1_x1	0	-	39034980	39047008	0	8	1647,67,102,46,129,46,116,225,	0,4402,4587,4790,6790,8831,10219,13275,
scaffold_m19_p_1	39128525	39225442	TRIM9_x1	0	+	39128745	39223451	0	13	1042,96,123,111,154,158,139,189,42,24,304,163,2054,	0,47849,50150,63439,64551,72223,73550,85942,88556,88991,89872,92496,94863,
scaffold_m19_p_1	39128525	39225442	TRIM9_x3	0	+	39128745	39223451	0	10	1042,96,123,111,154,158,139,304,163,2054,	0,47849,50150,63439,64551,72223,73550,89872,92496,94863,
scaffold_m19_p_1	39128525	39204163	TRIM9_x4	0	+	39128745	39202264	0	7	1042,96,123,111,154,158,2088,	0,47849,50150,63439,64551,72223,73550,
scaffold_m19_p_1	39128525	39225442	TRIM9_x5	0	+	39128745	39223451	0	12	1042,96,123,111,154,158,139,42,24,250,163,2054,	0,47849,50150,63439,64551,72223,73550,88556,88991,89872,92496,94863,
scaffold_m19_p_1	39128585	39225416	TRIM9_x2	0	+	39128745	39223451	0	10	982,96,123,111,154,158,139,250,163,2028,	0,47789,50090,63379,64491,72163,73490,89812,92436,94803,
scaffold_m19_p_1	39245888	39283640	PYGL_x5	0	+	39276866	39283465	0	8	471,148,59,142,208,135,67,352,	0,30912,31158,31322,32835,33935,34510,37400,
scaffold_m19_p_1	39246313	39283639	PYGL_x4	0	+	39275308	39283465	0	19	508,102,79,104,132,112,83,144,869,164,115,102,148,59,142,208,135,67,351,	0,5477,8589,11824,19696,22326,22879,27386,27755,28950,29576,30259,30487,30733,30897,32410,33510,34085,36975,
scaffold_m19_p_1	39246483	39283639	PYGL_x3	0	+	39273537	39283465	0	19	338,102,79,104,132,112,4651,93,147,164,115,102,148,59,142,208,135,67,351,	0,5307,8419,11654,19526,22156,22709,27585,28307,28780,29406,30089,30317,30563,30727,32240,33340,33915,36805,
scaffold_m19_p_1	39246487	39323037	PYGL_x8	0	+	39246578	39323037	0	20	334,102,79,104,132,112,83,144,93,147,164,115,102,148,59,142,208,135,67,81,	0,5303,8415,11650,19522,22152,22705,27212,27581,28303,28776,29402,30085,30313,30559,30723,32236,33336,33911,76469,
scaffold_m19_p_1	39246487	39283641	PYGL_x7	0	+	39246578	39283465	0	19	334,79,104,132,112,83,144,93,147,164,115,102,148,59,142,208,135,67,353,	0,8415,11650,19522,22152,22705,27212,27581,28303,28776,29402,30085,30313,30559,30723,32236,33336,33911,36801,
scaffold_m19_p_1	39246487	39283641	PYGL_x6	0	+	39246578	39283465	0	20	334,102,79,104,132,112,83,144,93,147,164,115,102,148,59,142,208,135,67,353,	0,5303,8415,11650,19522,22152,22705,27212,27581,28303,28776,29402,30085,30313,30559,30723,32236,33336,33911,36801,
scaffold_m19_p_1	39246498	39310972	PYGL_x2	0	+	39246578	39310303	0	21	323,102,79,104,132,112,83,144,93,147,164,115,102,148,59,142,208,135,67,173,694,	0,5292,8404,11639,19511,22141,22694,27201,27570,28292,28765,29391,30074,30302,30548,30712,32225,33325,33900,36790,63780,
scaffold_m19_p_1	39246547	39283640	PYGL_x1	0	+	39266022	39283465	0	15	274,102,79,104,38,52,115,102,148,59,142,208,135,67,352,	0,5243,8355,11590,19462,28828,29342,30025,30253,30499,30663,32176,33276,33851,36741,
scaffold_m19_p_1	39284054	39311922	ABHD12B_x1	0	-	39284054	39311922	0	13	28,119,79,83,80,38,130,46,31,120,103,128,62,	0,147,826,2018,10846,15629,16098,16405,18813,20417,22399,23381,27806,
scaffold_m19_p_1	39343794	39442921	NIN_x4	0	+	39353002	39439038	0	31	200,54,204,82,173,40,191,147,168,137,141,175,111,90,139,122,506,2145,126,70,216,114,123,114,147,180,150,102,201,114,4093,	0,720,9187,22490,35335,48187,49512,53479,54096,54774,55230,55612,58590,59089,61149,66839,68075,69722,73149,73383,74990,76111,78949,79762,80629,82083,83292,85635,89192,92758,95034,
scaffold_m19_p_1	39397524	39435340	NIN_x3	0	+	39397854	39434871	0	22	534,137,141,175,111,90,139,122,506,2145,126,70,216,114,123,114,147,180,150,102,201,532,	0,1044,1500,1882,4860,5359,7419,13109,14345,15992,19419,19653,21260,22381,25219,26032,26899,28353,29562,31905,35462,37284,
scaffold_m19_p_1	39404386	39412818	NIN_x1	0	+	39410665	39412379	0	3	696,122,949,	0,6247,7483,
scaffold_m19_p_1	39434027	39442920	NIN_x2	0	+	39436579	39439038	0	2	2639,4092,	0,4801,
scaffold_m19_p_1	39458583	39480229	SAV1_x1	0	+	39458925	39480177	0	5	436,444,271,144,254,	0,2987,11826,14752,21392,
scaffold_m19_p_1	39479178	39536752	ATL1_x2	0	-	39482710	39536550	0	14	3643,15,432,72,57,128,139,93,57,51,105,135,248,236,	0,4631,5890,7499,8379,9479,16999,18217,32483,34631,38402,38958,41337,57338,
scaffold_m19_p_1	39481990	39545062	ATL1_x1	0	-	39482710	39536550	0	15	831,432,72,57,128,139,93,57,51,105,135,248,171,110,223,	0,3078,4687,5567,6667,14187,15405,29671,31819,35590,36146,38525,54526,56716,62849,
scaffold_m19_p_1	39545039	39644243	MAP4K5_x4	0	+	39545428	39642717	0	32	57,217,58,91,65,56,48,43,73,132,63,82,117,79,59,68,43,154,98,42,85,80,61,115,59,104,178,69,93,71,56,1614,	0,280,22997,33329,33933,36752,45335,45464,46641,49055,51011,52934,53847,58309,66356,67533,69001,69642,71102,71386,72675,75514,75908,78797,80246,83007,83483,87293,89868,92781,95530,97590,
scaffold_m19_p_1	39545039	39644243	MAP4K5_x5	0	+	39545428	39642717	0	33	57,217,58,91,65,56,48,43,73,132,63,82,60,79,59,68,43,154,98,42,85,80,61,3,115,59,104,178,69,93,71,56,1614,	0,280,22997,33329,33933,36752,45335,45464,46641,49055,51011,52934,53847,58309,66356,67533,69001,69642,71102,71386,72675,75514,75908,78711,78797,80246,83007,83483,87293,89868,92781,95530,97590,
scaffold_m19_p_1	39545039	39644243	MAP4K5_x6	0	+	39545428	39642717	0	33	57,217,58,91,65,56,48,43,73,132,63,82,117,79,59,68,43,154,98,42,85,80,61,3,115,59,104,178,69,93,71,56,1614,	0,280,22997,33329,33933,36752,45335,45464,46641,49055,51011,52934,53847,58309,66356,67533,69001,69642,71102,71386,72675,75514,75908,78711,78797,80246,83007,83483,87293,89868,92781,95530,97590,
scaffold_m19_p_1	39545055	39644241	MAP4K5_x2	0	+	39545428	39642717	0	31	481,58,91,65,56,48,43,73,132,63,82,117,79,59,68,43,154,98,42,85,80,61,118,59,104,178,69,93,71,56,1612,	0,22981,33313,33917,36736,45319,45448,46625,49039,50995,52918,53831,58293,66340,67517,68985,69626,71086,71370,72659,75498,75892,78778,80230,82991,83467,87277,89852,92765,95514,97574,
scaffold_m19_p_1	39545055	39644241	MAP4K5_x3	0	+	39578994	39642717	0	31	41,217,58,669,56,48,43,73,132,63,82,117,79,59,68,43,154,98,42,85,80,61,118,59,104,178,69,93,71,56,1612,	0,264,22981,33313,36736,45319,45448,46625,49039,50995,52918,53831,58293,66340,67517,68985,69626,71086,71370,72659,75498,75892,78778,80230,82991,83467,87277,89852,92765,95514,97574,
scaffold_m19_p_1	39545316	39587502	MAP4K5_x1	0	+	39545428	39581868	0	5	220,58,91,65,5711,	0,22720,33052,33656,36475,
scaffold_m19_p_1	39660408	39704423	CDKL1_x3	0	+	39664487	39704250	0	10	3314,290,122,73,91,201,83,57,156,281,	0,3957,22103,31963,34311,34955,37223,40790,41958,43734,
scaffold_m19_p_1	39660408	39704423	CDKL1_x4	0	+	39664487	39704250	0	10	3314,290,122,73,91,201,83,57,192,281,	0,3957,22103,31963,34311,34955,37223,40790,41958,43734,
scaffold_m19_p_1	39663870	39703688	CDKL1_x2	0	+	39664487	39702594	0	9	92,290,122,73,91,201,83,57,1322,	0,495,18641,28501,30849,31493,33761,37328,38496,
scaffold_m19_p_1	39694226	39706262	CDKL1_x1	0	+	39695437	39704250	0	7	234,91,201,83,57,156,2120,	0,493,1137,3405,6972,8140,9916,
scaffold_m19_p_1	39706394	39717400	DMAC2L_x2	0	-	39707285	39708833	0	4	1006,172,209,113,	0,1685,2414,10893,
scaffold_m19_p_1	39706395	39717475	DMAC2L_x3	0	-	39707285	39710030	0	6	1005,172,209,112,82,434,	0,1684,2413,3528,5709,10646,
scaffold_m19_p_1	39707287	39717434	DMAC2L_x1	0	-	39707377	39710030	0	5	113,209,112,80,147,	0,1521,2636,8459,10000,
scaffold_m19_p_1	39717599	39756261	L2HGDH_x2	0	+	39717697	39754394	0	8	238,116,152,132,168,158,132,2063,	0,3718,4482,11125,23061,24382,25919,36599,
scaffold_m19_p_1	39717666	39756260	L2HGDH_x1	0	+	39733014	39754394	0	9	171,116,132,163,35,168,158,132,2062,	0,3651,11058,15342,16674,22994,24315,25852,36532,
scaffold_m19_p_1	39717689	39756259	L2HGDH_x3	0	+	39717697	39754394	0	10	148,116,152,132,163,35,168,158,132,2061,	0,3628,4392,11035,15319,16651,22971,24292,25829,36509,
scaffold_m19_p_1	39764061	39867451	SOS2_x2	0	+	39764706	39866300	0	23	732,126,132,165,204,144,111,99,128,656,82,123,104,223,120,163,118,173,117,262,42,110,1661,	0,26431,28850,29937,37080,43142,45784,51087,66867,67477,68502,69786,73838,75534,78580,78854,88678,89782,92408,94106,94872,100294,101729,
scaffold_m19_p_1	39764061	39867451	SOS2_x3	0	+	39764706	39866300	0	22	732,126,132,165,204,144,111,128,656,82,123,104,223,120,163,118,173,117,262,42,110,1661,	0,26431,28850,29937,37080,43142,45784,66867,67477,68502,69786,73838,75534,78580,78854,88678,89782,92408,94106,94872,100294,101729,
scaffold_m19_p_1	39806449	39867275	SOS2_x1	0	+	39807287	39866300	0	19	445,144,111,99,128,656,82,123,104,223,120,163,118,173,117,262,42,110,1485,	0,754,3396,8699,24479,25089,26114,27398,31450,33146,36192,36466,46290,47394,50020,51718,52484,57906,59341,
scaffold_m19_p_1	39868105	39878182	VCPKMT_x1	0	+	39868110	39874177	0	6	271,111,73,120,105,4020,	0,361,640,1490,2681,6057,
scaffold_m19_p_1	39868105	39878182	VCPKMT_x2	0	+	39868110	39874177	0	5	271,111,73,120,4020,	0,361,640,1490,6057,
scaffold_m19_p_1	40007225	40007588	up88-like	0	-	40007225	40007588	0	1	363,	0,
scaffold_m19_p_1	40067023	40070953	ARF6_x1	0	-	40069761	40070289	0	2	3751,79,	0,3851,
scaffold_m19_p_1	40075580	40082485	RPLP1B_x1	0	-	40080095	40082355	0	4	4595,118,75,202,	0,4813,5917,6703,
scaffold_m19_p_1	40096122	40127182	KIF23_x6	0	-	40096653	40127021	0	22	547,71,79,83,258,174,158,159,127,120,80,103,122,113,42,171,110,137,106,129,70,172,	0,1333,2532,2806,3804,8294,9380,10310,11017,11366,11572,17583,19581,19837,20655,22010,22613,22934,23295,27724,28972,30888,
scaffold_m19_p_1	40096122	40127182	KIF23_x5	0	-	40096653	40127021	0	23	547,71,79,83,258,312,180,174,158,159,127,120,80,103,122,113,171,110,137,106,129,70,172,	0,1333,2532,2806,3804,7252,7842,8294,9380,10310,11017,11366,11572,17583,19581,19837,22010,22613,22934,23295,27724,28972,30888,
scaffold_m19_p_1	40096122	40127182	KIF23_x4	0	-	40096653	40127021	0	23	547,71,79,83,231,312,180,174,158,159,127,120,80,103,122,113,171,110,137,106,129,70,172,	0,1333,2532,2806,3804,7252,7842,8294,9380,10310,11017,11366,11572,17583,19581,19837,22010,22613,22934,23295,27724,28972,30888,
scaffold_m19_p_1	40096127	40127152	KIF23_x3	0	-	40096653	40119146	0	22	542,71,79,83,231,312,180,174,158,159,127,120,80,103,122,113,171,110,137,106,129,142,	0,1328,2527,2801,3799,7247,7837,8289,9375,10305,11012,11361,11567,17578,19576,19832,22005,22608,22929,23290,27719,30883,
scaffold_m19_p_1	40096227	40126996	KIF23_x2	0	-	40096653	40119146	0	22	442,71,79,83,312,180,174,158,159,127,120,80,103,122,113,171,110,137,106,129,70,265,	0,1228,2427,2701,7147,7737,8189,9275,10205,10912,11261,11467,17478,19476,19732,21905,22508,22829,23190,27619,28867,30504,
scaffold_m19_p_1	40096423	40127189	KIF23_x1	0	-	40096653	40127021	0	22	246,71,79,83,312,180,174,158,159,127,120,80,103,122,113,171,110,137,106,129,70,179,	0,1032,2231,2505,6951,7541,7993,9079,10009,10716,11065,11271,17282,19280,19536,21709,22312,22633,22994,27423,28671,30587,
scaffold_m19_p_1	40133194	40176112	PAQR5_x4	0	-	40136188	40176112	0	7	3236,142,97,127,206,128,51,	0,6336,8572,15703,20424,23326,42867,
scaffold_m19_p_1	40136079	40157064	PAQR5_x3	0	-	40136188	40156928	0	7	351,142,97,127,206,128,223,	0,3451,5687,12818,17539,20441,20762,
scaffold_m19_p_1	40136084	40157064	PAQR5_x2	0	-	40136188	40156928	0	7	346,142,97,127,206,128,145,	0,3446,5682,12813,17534,20436,20835,
scaffold_m19_p_1	40136086	40157048	PAQR5_x1	0	-	40136188	40144338	0	8	344,142,97,142,127,206,128,129,	0,3444,5680,8178,12811,17532,20434,20833,
scaffold_m19_p_1	40230952	40339520	GLCE_x2	0	-	40233706	40242997	0	5	3779,246,596,92,204,	0,8959,11462,63056,108364,
scaffold_m19_p_1	40230958	40339435	GLCE_x1	0	-	40233706	40242997	0	6	3773,246,292,256,92,119,	0,8953,11456,11796,63050,108358,
scaffold_m19_p_1	40442786	40522847	NOX5_x1	0	-	40445979	40522847	0	16	3325,167,100,85,125,45,143,133,183,179,154,235,211,151,124,29,	0,4369,10977,11762,12143,12626,15985,19362,21030,22118,22519,26964,28227,32625,34191,80032,
scaffold_m19_p_1	40442786	40481037	NOX5_x3	0	-	40445979	40481037	0	16	3325,167,100,85,125,45,143,133,183,179,154,235,211,151,124,50,	0,4369,10977,11762,12143,12626,15985,19362,21030,22118,22519,26964,28227,32625,34191,38201,
scaffold_m19_p_1	40507498	40523022	NOX5_x2	0	-	40509659	40522888	0	2	3150,204,	0,15320,
scaffold_m19_p_1	40607018	40644825	ANP32A_x1	0	+	40607138	40643649	0	7	174,150,123,199,98,64,1238,	0,29737,30144,32709,34104,36250,36569,
scaffold_m19_p_1	40628582	40644825	ANP32A_x3	0	+	40628679	40643649	0	7	148,150,123,199,98,64,1238,	0,8173,8580,11145,12540,14686,15005,
scaffold_m19_p_1	40640689	40644825	ANP32A_x2	0	+	40641064	40643649	0	3	531,64,1235,	0,2579,2901,
scaffold_m19_p_1	40674790	40681586	CORO2B_x7	0	-	40676611	40680718	0	3	1953,140,929,	0,5527,5867,
scaffold_m19_p_1	40674790	40796882	CORO2B_x9	0	-	40676611	40796752	0	12	1953,140,91,113,97,105,117,165,150,117,201,145,	0,5527,5867,6291,8124,8791,9015,11101,11893,23865,59433,121947,
scaffold_m19_p_1	40674790	40687119	CORO2B_x6	0	-	40676611	40683871	0	8	1953,140,91,113,97,105,2251,436,	0,5527,5867,6291,8124,8791,9015,11893,
scaffold_m19_p_1	40674791	40788370	CORO2B_x8	0	-	40676611	40734424	0	12	1925,140,91,113,97,105,117,165,150,117,201,85,	0,5526,5866,6290,8123,8790,9014,11100,11892,23864,59432,113494,
scaffold_m19_p_1	40674822	40727079	CORO2B_x5	0	-	40676611	40726983	0	11	1921,140,91,113,97,105,117,165,150,117,279,	0,5495,5835,6259,8092,8759,8983,11069,11861,23833,51978,
scaffold_m19_p_1	40676388	40687066	CORO2B_x4	0	-	40676611	40686017	0	8	355,140,91,113,97,105,117,1175,	0,3929,4269,4693,6526,7193,7417,9503,
scaffold_m19_p_1	40676391	40687387	CORO2B_x3	0	-	40676611	40686791	0	9	352,140,91,113,97,105,117,165,704,	0,3926,4266,4690,6523,7190,7414,9500,10292,
scaffold_m19_p_1	40676396	40757831	CORO2B_x2	0	-	40676611	40734424	0	12	347,140,91,113,97,105,117,165,150,117,201,404,	0,3921,4261,4685,6518,7185,7409,9495,10287,22259,57827,81031,
scaffold_m19_p_1	40731537	40757808	CORO2B_x1	0	-	40733532	40734424	0	3	2175,201,626,	0,2686,25645,
scaffold_m19_p_1	40914981	41031237	ITGA11_x2	0	+	40915103	41030992	0	30	174,112,101,92,115,128,149,145,166,71,145,149,141,204,131,167,143,111,86,208,99,77,90,91,114,87,111,96,114,317,	0,29614,57595,61896,64468,67645,68865,73546,74482,75978,83771,85659,88827,89242,90116,91904,93455,95073,98483,99368,102922,104513,106570,107528,109165,109493,111608,111828,115251,115939,
scaffold_m19_p_1	40979868	41031239	ITGA11_x1	0	+	40982640	41030992	0	26	127,128,149,145,166,71,145,149,141,204,131,167,143,111,86,208,99,77,90,91,114,87,111,96,114,319,	0,2758,3978,8659,9595,11091,18884,20772,23940,24355,25229,27017,28568,30186,33596,34481,38035,39626,41683,42641,44278,44606,46721,46941,50364,51052,
scaffold_m19_p_1	41031288	41031708	unknown_1447	0	-	41031288	41031708	0	1	420,	0,
scaffold_m19_p_1	41037263	41053712	FEM1B_x2	0	-	41041780	41053061	0	2	6153,899,	0,15550,
scaffold_m19_p_1	41041722	41048826	FEM1B_x1	0	-	41041780	41048543	0	2	1694,327,	0,6777,
scaffold_m19_p_1	41094031	41110774	ENST00000249806.CLN6	0	+	41094031	41110062	0	6	77,115,56,123,345,464,	0,7341,12415,14035,15760,16279,
scaffold_m19_p_1	41094031	41108132	ENST00000249806.CLN6	0	+	41094031	41108132	0	4	77,115,99,27,	0,7341,10740,14074,
scaffold_m19_p_1	41094031	41110774	ENST00000249806.CLN6	0	+	41094031	41110062	0	7	77,115,99,56,123,345,464,	0,7341,10740,12415,14035,15760,16279,
scaffold_m19_p_1	41094031	41110774	ENST00000249806.CLN6	0	+	41094031	41110062	0	4	77,123,345,464,	0,14035,15760,16279,
scaffold_m19_p_1	41094031	41106113	ENST00000249806.CLN6	0	+	41094031	41106113	0	4	77,115,99,30,	0,7341,10740,12052,
scaffold_m19_p_1	41094031	41110774	ENST00000249806.CLN6	0	+	41094031	41110062	0	8	77,115,99,189,56,123,345,464,	0,7341,10740,11930,12415,14035,15760,16279,
scaffold_m19_p_1	41112084	41112516	unknown_1448	0	+	41112084	41112516	0	1	432,	0,
scaffold_m19_p_1	41115809	41124623	ENST00000467889.CALML4.20	0	+	41116450	41124421	0	5	774,31,141,189,300,	0,888,3692,5493,8514,
scaffold_m19_p_1	41116580	41121565	ENSMUST00000215870.Calml4.35	0	+	41116580	41121565	0	4	3,31,141,263,	0,117,2921,4722,
scaffold_m19_p_1	41116580	41124623	ENST00000467889.CALML4	0	+	41116580	41124421	0	5	3,31,141,189,300,	0,117,2921,4722,7743,
scaffold_m19_p_1	41127259	41232282	PIAS1_x6	0	-	41130933	41232204	0	14	3968,38,143,181,131,161,74,106,135,91,48,85,445,102,	0,4588,6438,10130,11188,12985,23108,32693,38075,38886,39789,40092,82385,104921,
scaffold_m19_p_1	41130700	41232213	PIAS1_x5	0	-	41130933	41160049	0	14	527,38,143,181,131,161,74,106,44,91,48,85,445,33,	0,1147,2997,6689,7747,9544,19667,29252,34634,35445,36348,36651,78944,101480,
scaffold_m19_p_1	41130700	41232216	PIAS1_x4	0	-	41130933	41232204	0	13	527,38,143,181,131,161,74,106,135,91,85,445,36,	0,1147,2997,6689,7747,9544,19667,29252,34634,35445,36651,78944,101480,
scaffold_m19_p_1	41130700	41232227	PIAS1_x3	0	-	41130933	41212235	0	15	527,38,143,181,131,161,74,106,135,91,48,85,445,112,47,	0,1147,2997,6689,7747,9544,19667,29252,34634,35445,36348,36651,78944,81496,101480,
scaffold_m19_p_1	41130700	41232230	PIAS1_x2	0	-	41130933	41167353	0	13	527,38,143,181,131,161,74,106,135,91,48,85,50,	0,1147,2997,6689,7747,9544,19667,29252,34634,35445,36348,36651,101480,
scaffold_m19_p_1	41156589	41232216	PIAS1_x1	0	-	41159920	41232204	0	7	3469,135,91,48,85,445,36,	0,8745,9556,10459,10762,53055,75591,
scaffold_m19_p_1	41328545	41328723	R3HCC1_x1.276266	0	+	41328545	41328723	0	1	178,	0,
scaffold_m19_p_1	41345731	41355759	unknown_1449	0	-	41348875	41349286	0	3	3779,136,144,	0,4705,9884,
scaffold_m19_p_1	41355648	41356086	unknown_1450	0	-	41355648	41356086	0	1	438,	0,
scaffold_m19_p_1	41373164	41387991	unknown_1451	0	+	41375970	41384581	0	4	304,806,210,3609,	0,2068,10698,11218,
scaffold_m19_p_1	41375970	41387654	unknown_1452	0	+	41375970	41387654	0	4	68,210,77,23,	0,7892,8412,11661,
scaffold_m19_p_1	41399589	41408712	SKOR1_x2	0	-	41400323	41408712	0	9	829,66,75,75,72,108,91,2224,107,	0,1364,1942,2261,3737,4329,5373,6568,9016,
scaffold_m19_p_1	41399589	41408712	SKOR1_x1	0	-	41400323	41408712	0	9	829,66,75,75,72,108,91,2224,23,	0,1364,1942,2261,3737,4329,5373,6568,9100,
scaffold_m19_p_1	41405074	41433473	unknown_1453	0	+	41405208	41429505	0	5	184,102,41,95,4091,	0,15986,18283,20177,24308,
scaffold_m19_p_1	41420003	41427190	unknown_1454	0	+	41420003	41427190	0	5	83,102,41,95,105,	0,1057,3354,5248,7082,
scaffold_m19_p_1	41427122	41585821	MAP2K5_x11	0	-	41427508	41585821	0	14	491,46,62,33,27,30,72,51,74,49,62,82,69,18,	0,33558,36664,53976,54320,73832,93702,103316,104334,137091,142797,156505,156678,158681,
scaffold_m19_p_1	41427122	41681254	MAP2K5_x10	0	-	41427508	41680550	0	22	491,46,62,33,27,30,72,51,74,49,62,82,69,40,65,49,68,41,70,68,49,839,	0,33558,36664,53976,54320,73832,93702,103316,104334,137091,142797,156505,156678,169302,197667,204720,212224,213289,216714,231845,247060,253293,
scaffold_m19_p_1	41427127	41681172	MAP2K5_x9	0	-	41427508	41643891	0	21	486,46,62,33,27,30,72,51,74,49,62,82,69,40,65,49,68,41,70,49,757,	0,33553,36659,53971,54315,73827,93697,103311,104329,137086,142792,156500,156673,169297,197662,204715,212219,213284,216709,247055,253288,
scaffold_m19_p_1	41427140	41702144	MAP2K5_x8	0	-	41427508	41631850	0	21	473,46,62,33,27,30,72,51,74,49,62,82,69,40,49,68,41,70,68,49,190,	0,33540,36646,53958,54302,73814,93684,103298,104316,137073,142779,156487,156660,169284,204702,212206,213271,216696,231827,247042,274814,
scaffold_m19_p_1	41427143	41553719	MAP2K5_x7	0	-	41427508	41553697	0	10	470,46,62,33,27,30,72,51,74,62,	0,33537,36643,53955,54299,73811,93681,103295,104313,126514,
scaffold_m19_p_1	41427143	41681146	MAP2K5_x4	0	-	41427508	41647834	0	24	470,46,62,33,27,30,72,51,74,49,62,82,69,40,65,49,68,41,70,83,111,68,49,731,	0,33537,36643,53955,54299,73811,93681,103295,104313,137070,142776,156484,156657,169281,197646,204699,212203,213268,216693,220661,222390,231824,247039,253272,
scaffold_m19_p_1	41427143	41681143	MAP2K5_x5	0	-	41427508	41680550	0	21	470,46,62,33,27,72,51,74,49,62,82,69,40,65,49,68,41,70,68,49,728,	0,33537,36643,53955,54299,93681,103295,104313,137070,142776,156484,156657,169281,197646,204699,212203,213268,216693,231824,247039,253272,
scaffold_m19_p_1	41427143	41681132	MAP2K5_x6	0	-	41427508	41647834	0	25	470,46,62,33,27,30,72,51,74,49,62,82,69,40,65,49,68,41,70,96,83,111,68,49,717,	0,33537,36643,53955,54299,73811,93681,103295,104313,137070,142776,156484,156657,169281,197646,204699,212203,213268,216693,218693,220661,222390,231824,247039,253272,
scaffold_m19_p_1	41447426	41650811	MAP2K5_x3	0	-	41448669	41650776	0	20	1438,46,62,33,27,30,72,51,74,49,62,82,69,40,65,49,68,41,70,77,	0,13254,16360,33672,34016,53528,73398,83012,84030,116787,122493,136201,136374,148998,177363,184416,191920,192985,196410,203308,
scaffold_m19_p_1	41480265	41681176	MAP2K5_x2	0	-	41481065	41680550	0	19	866,27,30,72,51,74,49,62,82,69,40,65,49,68,41,70,68,49,761,	0,1177,20689,40559,50173,51191,83948,89654,103362,103535,116159,144524,151577,159081,160146,163571,178702,193917,200150,
scaffold_m19_p_1	41496942	41681108	MAP2K5_x1	0	-	41500900	41583827	0	16	4042,72,51,74,49,62,82,69,65,49,68,41,70,68,49,693,	0,23882,33496,34514,67271,72977,86685,86858,127847,134900,142404,143469,146894,162025,177240,183473,
scaffold_m19_p_1	41697401	41702500	C15orf61_x1	0	-	41697488	41702300	0	2	215,546,	0,4553,
scaffold_m19_p_1	41717442	41909724	IQCH_x3	0	-	41718482	41909644	0	22	1166,109,62,123,171,287,121,192,273,176,84,67,552,39,77,129,121,117,118,95,123,131,	0,6312,11997,18495,27415,52536,56849,73317,77681,83260,87834,99120,99882,111088,112917,126498,133180,162246,172013,184502,187084,192151,
scaffold_m19_p_1	41718392	41795396	IQCH_x4	0	-	41718482	41795396	0	9	216,109,62,123,171,287,121,192,273,	0,5362,11047,17545,26465,51586,55899,72367,76731,
scaffold_m19_p_1	41718392	41909708	IQCH_x2	0	-	41718482	41909644	0	21	216,109,62,171,287,121,192,273,176,84,67,552,39,77,129,121,117,118,95,123,115,	0,5362,11047,26465,51586,55899,72367,76731,82310,86884,98170,98932,110138,111967,125548,132230,161296,171063,183552,186134,191201,
scaffold_m19_p_1	41752289	41909725	IQCH_x1	0	-	41769978	41909644	0	18	429,287,121,192,273,176,84,67,552,39,77,129,121,117,118,95,123,132,	0,17689,22002,38470,42834,48413,52987,64273,65035,76241,78070,91651,98333,127399,137166,149655,152237,157304,
scaffold_m19_p_1	41829514	41957419	AAGAB_x3	0	+	41925489	41955336	0	11	112,149,191,97,90,84,83,97,105,50,2161,	0,26268,95567,95912,96347,99668,118351,119283,124460,125023,125744,
scaffold_m19_p_1	41909862	41957423	AAGAB_x2	0	+	41909912	41955302	0	9	123,191,97,90,84,83,97,105,2165,	0,15219,15564,15999,19320,38003,38935,44112,45396,
scaffold_m19_p_1	41909890	41957308	AAGAB_x4	0	+	41909912	41955336	0	10	95,191,97,90,84,83,97,105,50,2050,	0,15191,15536,15971,19292,37975,38907,44084,44647,45368,
scaffold_m19_p_1	41909890	41956970	AAGAB_x1	0	+	41909912	41954102	0	8	95,191,97,90,84,83,97,2996,	0,15191,15536,15971,19292,37975,38907,44084,
scaffold_m19_p_1	41962200	42082023	SMAD3_x2	0	-	41966564	42077018	0	10	4488,145,138,213,51,75,132,194,1064,4127,	0,7004,9595,11859,21248,24191,25567,25845,114612,115696,
scaffold_m19_p_1	41962201	41988548	SMAD3_x1	0	-	41966564	41988130	0	9	4487,145,138,213,51,75,132,194,138,	0,7003,9594,11858,21247,24190,25566,25844,26209,
scaffold_m19_p_1	42113502	42113955	unknown_1455	0	+	42113502	42113955	0	1	453,	0,
scaffold_m19_p_1	42244373	42288971	unknown_1456	0	-	42244956	42245331	0	7	2566,142,151,163,258,103,30,	0,3798,4696,5440,5701,12251,44568,
scaffold_m19_p_1	42296487	42373922	SMAD6_x1	0	-	42296602	42371821	0	4	657,78,57,2912,	0,62861,66636,74523,
scaffold_m19_p_1	42490060	42504155	LCTL_x1	0	+	42490060	42504149	0	13	118,164,88,110,129,96,55,162,275,127,200,64,122,	0,2465,3399,3764,5323,5552,7007,7155,10377,11158,11420,12489,13973,
scaffold_m19_p_1	42505371	42537469	ZWILCH_x1	0	-	42505371	42537228	0	18	89,113,96,137,29,157,80,106,50,94,72,156,71,200,119,96,52,294,	0,3824,5113,6289,8999,9526,11095,12129,12881,13450,16823,18437,18923,19533,21658,24520,29665,31804,
scaffold_m19_p_1	42537496	42542893	RPL4_x6	0	+	42537496	42542812	0	11	69,81,172,107,139,125,130,157,84,121,312,	0,199,1619,1981,2436,2999,3659,4069,4503,4880,5085,
scaffold_m19_p_1	42537503	42542896	RPL4_x5	0	+	42542006	42542812	0	4	4219,84,121,315,	0,4496,4873,5078,
scaffold_m19_p_1	42537522	42542896	RPL4_x4	0	+	42537773	42542812	0	10	254,172,107,139,125,130,157,84,121,315,	0,1593,1955,2410,2973,3633,4043,4477,4854,5059,
scaffold_m19_p_1	42537730	42542896	RPL4_x3	0	+	42541173	42542812	0	9	46,172,107,688,130,157,84,121,315,	0,1385,1747,2202,3425,3835,4269,4646,4851,
scaffold_m19_p_1	42537757	42542896	RPL4_x2	0	+	42537773	42542812	0	10	19,172,107,139,125,115,157,84,121,315,	0,1358,1720,2175,2738,3413,3808,4242,4619,4824,
scaffold_m19_p_1	42537772	42542896	RPL4_x1	0	+	42539932	42542812	0	10	345,172,107,139,125,130,157,84,121,315,	0,1343,1705,2160,2723,3383,3793,4227,4604,4809,
scaffold_m19_p_1	42544154	42547305	SNAPC5_x1	0	+	42544199	42546502	0	3	135,90,923,	0,1344,2228,
scaffold_m19_p_1	42544198	42547410	SNAPC5_x2	0	+	42544199	42546502	0	3	91,90,1031,	0,1300,2181,
scaffold_m19_p_1	42549002	42562910	MAP2K1_x1	0	-	42549916	42558129	0	7	1028,46,62,65,202,125,158,	0,1756,2160,4892,6239,9088,13750,
scaffold_m19_p_1	42549002	42631810	MAP2K1_x3	0	-	42549612	42631381	0	3	921,143,509,	0,41205,82299,
scaffold_m19_p_1	42549002	42631776	MAP2K1_x4	0	-	42549916	42553951	0	7	1028,46,62,65,29,119,376,	0,1756,2160,4892,6239,41165,82398,
scaffold_m19_p_1	42549002	42629553	MAP2K1_x5	0	-	42549916	42629534	0	11	1028,46,62,65,202,125,52,78,147,211,48,	0,1756,2160,4892,6239,9088,32003,32612,39727,41137,80503,
scaffold_m19_p_1	42549002	42631811	MAP2K1_x6	0	-	42549916	42631381	0	11	1028,46,62,65,202,125,52,78,147,211,510,	0,1756,2160,4892,6239,9088,32003,32612,39727,41137,82299,
scaffold_m19_p_1	42576898	42631768	MAP2K1_x2	0	-	42580985	42590151	0	5	4159,78,147,211,471,	0,4716,11831,13241,54399,
scaffold_m19_p_1	42631950	42668753	TIPIN_x2	0	+	42657489	42668678	0	9	111,171,141,79,76,123,64,207,266,	0,25077,25531,25796,26082,29507,29870,34606,36537,
scaffold_m19_p_1	42654730	42668839	TIPIN_x1	0	+	42657489	42666804	0	8	49,171,141,79,76,123,64,2283,	0,2297,2751,3016,3302,6727,7090,11826,
scaffold_m19_p_1	42670625	42703322	DIS3L_x5	0	-	42671468	42703322	0	17	1152,175,146,179,155,534,93,248,162,170,180,79,177,136,129,154,139,	0,1239,1789,3345,3630,5094,7698,8342,10254,11500,13686,14858,16154,20164,22043,31028,32558,
scaffold_m19_p_1	42670625	42703399	DIS3L_x4	0	-	42671468	42703322	0	17	1152,175,146,179,155,534,93,248,162,170,180,79,111,136,129,154,216,	0,1239,1789,3345,3630,5094,7698,8342,10254,11500,13686,14858,16154,20164,22043,31028,32558,
scaffold_m19_p_1	42671436	42693169	DIS3L_x3	0	-	42671468	42692925	0	16	341,175,146,179,155,534,93,248,162,170,180,79,177,136,129,255,	0,428,978,2534,2819,4283,6887,7531,9443,10689,12875,14047,15343,19353,21232,21478,
scaffold_m19_p_1	42671437	42703139	DIS3L_x1	0	-	42671468	42701772	0	17	340,175,146,179,155,534,93,248,162,170,180,79,177,136,129,154,224,	0,427,977,2533,2818,4282,6886,7530,9442,10688,12874,14046,15342,19352,21231,30216,31478,
scaffold_m19_p_1	42671437	42703139	DIS3L_x2	0	-	42671468	42684462	0	17	340,175,146,179,155,534,93,248,162,170,180,79,240,177,136,129,1486,	0,427,977,2533,2818,4282,6886,7530,9442,10688,12874,14046,14585,15342,19352,21231,30216,
scaffold_m19_p_1	42738796	43092937	MEGF11_x7	0	+	42861254	43089497	0	20	214,106,102,101,93,53,137,175,121,164,103,147,135,129,129,129,129,237,57,3664,	0,122450,126814,130947,178665,277365,294252,301634,319960,321003,322082,327704,328186,332953,334108,334753,335415,336854,344158,350477,
scaffold_m19_p_1	42738817	43089481	MEGF11_x6	0	+	42861254	43089282	0	23	193,106,102,101,93,247,121,137,213,175,121,164,103,147,135,129,129,129,129,237,119,57,208,	0,122429,126793,130926,178644,277344,278887,286734,294155,301613,319939,320982,322061,327683,328165,332932,334087,334732,335394,336833,338594,344137,350456,
scaffold_m19_p_1	42738849	43083348	MEGF11_x5	0	+	42861254	43083041	0	22	161,106,102,101,93,247,121,137,213,175,121,164,103,147,135,129,129,129,129,237,119,394,	0,122397,126761,130894,178612,277312,278855,286702,294123,301581,319907,320950,322029,327651,328133,332900,334055,334700,335362,336801,338562,344105,
scaffold_m19_p_1	42738855	43092939	MEGF11_x9	0	+	42861254	43090293	0	26	155,106,102,101,93,247,121,137,213,175,121,164,103,147,135,129,129,129,129,237,119,67,102,57,207,2816,	0,122391,126755,130888,178606,277306,278849,286696,294117,301575,319901,320944,322023,327645,328127,332894,334049,334694,335356,336795,338556,340850,341538,344099,350418,351268,
scaffold_m19_p_1	42738855	43083356	MEGF11_x10	0	+	42861254	43083227	0	23	155,106,102,101,247,121,137,213,175,121,164,103,147,135,129,129,129,237,119,67,102,57,143,	0,122391,126755,130888,277306,278849,286696,294117,301575,319901,320944,322023,327645,328127,332894,334694,335356,336795,338556,340850,341538,344099,344358,
scaffold_m19_p_1	42738855	43092938	MEGF11_x3	0	+	42861254	43089497	0	25	155,106,102,101,93,247,121,137,213,175,121,164,103,147,135,129,129,129,129,237,119,67,102,57,3665,	0,122391,126755,130888,178606,277306,278849,286696,294117,301575,319901,320944,322023,327645,328127,332894,334049,334694,335356,336795,338556,340850,341538,344099,350418,
scaffold_m19_p_1	42738855	43083350	MEGF11_x4	0	+	42861254	43083052	0	22	155,184,106,102,101,93,247,121,137,213,175,121,164,103,147,135,129,129,129,129,237,396,	0,17475,122391,126755,130888,178606,277306,278849,286696,294117,301575,319901,320944,322023,327645,328127,332894,334049,334694,335356,336795,344099,
scaffold_m19_p_1	42738855	43092939	MEGF11_x8	0	+	42861254	43090293	0	23	155,106,102,101,93,247,121,137,213,175,121,164,103,147,135,129,129,129,129,237,57,207,2816,	0,122391,126755,130888,178606,277306,278849,286696,294117,301575,319901,320944,322023,327645,328127,332894,334049,334694,335356,336795,344099,350418,351268,
scaffold_m19_p_1	42738855	43092939	MEGF11_x11	0	+	42861254	43090293	0	25	155,106,102,101,93,247,121,137,213,175,121,164,103,147,135,129,129,129,237,119,67,102,57,207,2816,	0,122391,126755,130888,178606,277306,278849,286696,294117,301575,319901,320944,322023,327645,328127,332894,334694,335356,336795,338556,340850,341538,344099,350418,351268,
scaffold_m19_p_1	42738857	43092938	MEGF11_x2	0	+	42861254	43089497	0	23	153,184,106,102,101,93,247,121,137,213,175,121,164,103,147,135,129,129,129,129,237,57,3665,	0,17473,122389,126753,130886,178604,277304,278847,286694,294115,301573,319899,320942,322021,327643,328125,332892,334047,334692,335354,336793,344097,350416,
scaffold_m19_p_1	42835581	43083349	MEGF11_x1	0	+	42861254	43083227	0	22	424,106,102,101,93,247,121,137,213,175,121,164,103,147,135,129,129,129,129,237,57,136,	0,25665,30029,34162,81880,180580,182123,189970,197391,204849,223175,224218,225297,230919,231401,236168,237323,237968,238630,240069,247373,247632,
scaffold_m19_p_1	43097489	43117449	RAB11A_x3	0	-	43099064	43117351	0	5	1715,27,194,196,138,	0,9582,10618,11052,19822,
scaffold_m19_p_1	43097489	43117449	RAB11A_x2	0	-	43099064	43117351	0	5	1715,81,174,33,138,	0,9582,10618,11215,19822,
scaffold_m19_p_1	43097489	43117449	RAB11A_x1	0	-	43099064	43117351	0	5	1715,81,194,196,138,	0,9582,10618,11052,19822,
scaffold_m19_p_1	43099158	43117449	RAB11A_x4	0	-	43099158	43117351	0	5	23,9,194,196,138,	0,7985,8949,9383,18153,
scaffold_m19_p_1	43181330	43288113	DENND4A_x8	0	+	43213826	43285712	0	34	301,79,131,333,250,70,170,242,67,59,145,176,101,219,146,134,136,207,105,142,129,117,132,1100,190,95,176,147,199,255,118,163,65,2538,	0,29014,31320,32474,39420,44823,46791,47781,50254,51643,53615,54023,57720,60346,62778,72643,75131,75634,75956,76290,79925,82221,82935,88417,94106,97284,98646,98909,100298,100955,102167,102870,103185,104245,
scaffold_m19_p_1	43181330	43288113	DENND4A_x9	0	+	43213826	43285712	0	34	301,79,131,333,250,70,170,242,67,59,145,176,101,219,146,134,136,207,129,142,132,117,132,1103,190,95,176,147,199,255,118,163,65,2538,	0,29014,31320,32474,39420,44823,46791,47781,50254,51643,53615,54023,57720,60346,62778,72643,75131,75634,75932,76290,79922,82221,82935,88414,94106,97284,98646,98909,100298,100955,102167,102870,103185,104245,
scaffold_m19_p_1	43181336	43286243	DENND4A_x7	0	+	43213826	43285712	0	32	295,79,131,333,250,70,170,242,67,59,145,176,101,219,146,134,136,207,129,142,132,117,132,1100,190,95,176,147,91,152,65,668,	0,29008,31314,32468,39414,44817,46785,47775,50248,51637,53609,54017,57714,60340,62772,72637,75125,75628,75926,76284,79916,82215,82929,88411,94100,97278,98640,98903,100292,102875,103179,104239,
scaffold_m19_p_1	43181345	43286228	DENND4A_x10	0	+	43213826	43285712	0	34	286,79,131,333,250,70,170,242,67,59,145,176,101,219,146,134,136,207,129,142,132,117,132,1100,190,95,176,147,199,255,118,163,65,653,	0,28999,31305,32459,39405,44808,46776,47766,50239,51628,53600,54008,57705,60331,62763,72628,75116,75619,75917,76275,79907,82206,82920,88402,94091,97269,98631,98894,100283,100940,102152,102855,103170,104230,
scaffold_m19_p_1	43181345	43286228	DENND4A_x11	0	+	43213826	43285712	0	34	286,79,131,333,250,70,170,242,67,59,145,176,101,219,146,134,136,207,129,142,129,117,132,1100,190,95,176,147,199,255,118,163,65,653,	0,28999,31305,32459,39405,44808,46776,47766,50239,51628,53600,54008,57705,60331,62763,72628,75116,75619,75917,76275,79910,82206,82920,88402,94091,97269,98631,98894,100283,100940,102152,102855,103170,104230,
scaffold_m19_p_1	43181345	43286228	DENND4A_x12	0	+	43213826	43285712	0	35	286,79,131,333,250,70,170,242,67,59,145,176,101,219,146,134,136,207,129,142,132,117,132,1100,190,95,176,147,199,255,118,27,163,65,653,	0,28999,31305,32459,39405,44808,46776,47766,50239,51628,53600,54008,57705,60331,62763,72628,75116,75619,75917,76275,79907,82206,82920,88402,94091,97269,98631,98894,100283,100940,102152,102389,102855,103170,104230,
scaffold_m19_p_1	43181345	43286228	DENND4A_x13	0	+	43213826	43285712	0	34	286,79,131,333,250,70,170,242,67,59,145,176,101,219,146,134,136,207,129,142,117,132,1100,190,95,176,147,199,255,118,27,163,65,653,	0,28999,31305,32459,39405,44808,46776,47766,50239,51628,53600,54008,57705,60331,62763,72628,75116,75619,75917,76275,82206,82920,88402,94091,97269,98631,98894,100283,100940,102152,102389,102855,103170,104230,
scaffold_m19_p_1	43181348	43285802	DENND4A_x6	0	+	43213826	43285712	0	35	283,79,131,333,250,70,170,242,67,59,145,176,101,219,146,134,136,207,129,142,129,117,132,713,190,95,176,147,199,255,118,27,163,65,227,	0,28996,31302,32456,39402,44805,46773,47763,50236,51625,53597,54005,57702,60328,62760,72625,75113,75616,75914,76272,79907,82203,82917,88786,94088,97266,98628,98891,100280,100937,102149,102386,102852,103167,104227,
scaffold_m19_p_1	43181383	43290104	DENND4A_x5	0	+	43270826	43285712	0	19	248,79,131,333,250,70,170,126,74,190,95,176,147,199,255,118,163,65,4529,	0,28961,31267,32421,39367,44770,46738,47728,89390,94053,97231,98593,98856,100245,100902,102114,102817,103132,104192,
scaffold_m19_p_1	43181399	43286023	DENND4A_x4	0	+	43244152	43285712	0	25	232,79,131,229,33,146,134,136,207,129,142,132,117,132,1100,190,95,176,147,199,255,118,163,65,448,	0,28945,31251,32405,60463,62709,72574,75062,75565,75863,76221,79853,82152,82866,88348,94037,97215,98577,98840,100229,100886,102098,102801,103116,104176,
scaffold_m19_p_1	43181402	43285801	DENND4A_x3	0	+	43229334	43285712	0	29	229,61,242,68,59,145,176,101,219,146,134,136,207,129,142,132,117,132,1100,190,95,176,147,199,255,118,163,65,226,	0,28942,47709,50181,51571,53543,53951,57648,60274,62706,72571,75059,75562,75860,76218,79850,82149,82863,88345,94034,97212,98574,98837,100226,100883,102095,102798,103113,104173,
scaffold_m19_p_1	43181516	43290104	DENND4A_x2	0	+	43213826	43285712	0	33	115,79,131,333,250,70,170,242,67,59,145,176,101,219,146,134,136,207,129,142,117,132,1100,190,95,176,147,199,255,118,163,65,4529,	0,28828,31134,32288,39234,44637,46605,47595,50068,51457,53429,53837,57534,60160,62592,72457,74945,75448,75746,76104,82035,82749,88231,93920,97098,98460,98723,100112,100769,101981,102684,102999,104059,
scaffold_m19_p_1	43281293	43285805	DENND4A_x1	0	+	43281722	43285712	0	6	534,255,118,163,65,230,	0,992,2204,2907,3222,4282,
scaffold_m19_p_1	43291520	43317917	SLC24A1_x1	0	-	43291779	43312530	0	10	509,167,90,639,92,87,106,54,2020,42,	0,1417,2416,3244,6827,7916,11859,13252,19120,26355,
scaffold_m19_p_1	43319050	43358003	INTS14_x3	0	+	43322766	43357374	0	12	150,279,108,156,119,143,93,145,134,119,66,881,	0,3659,7136,12170,13125,13670,20972,23702,25190,33476,35684,38072,
scaffold_m19_p_1	43319050	43332218	INTS14_x4	0	+	43322766	43332218	0	5	150,279,108,92,43,	0,3659,7136,12170,13125,
scaffold_m19_p_1	43319050	43358003	INTS14_x5	0	+	43322766	43357374	0	11	150,279,156,119,143,93,145,134,119,66,881,	0,3659,12170,13125,13670,20972,23702,25190,33476,35684,38072,
scaffold_m19_p_1	43319104	43357998	INTS14_x2	0	+	43322766	43354778	0	11	96,279,108,156,119,143,93,145,134,66,876,	0,3605,7082,12116,13071,13616,20918,23648,25136,35630,38018,
scaffold_m19_p_1	43319147	43357997	INTS14_x1	0	+	43322766	43357374	0	11	53,279,108,119,143,93,145,134,119,66,875,	0,3562,7039,13028,13573,20875,23605,25093,33379,35587,37975,
scaffold_m19_p_1	43360303	43382199	HACD3_x1	0	-	43361912	43377817	0	11	1686,132,107,113,128,111,52,165,74,43,113,	0,4651,5361,6639,8415,13241,15763,17496,18858,20969,21783,
scaffold_m19_p_1	43360303	43392817	HACD3_x2	0	-	43361912	43368820	0	10	1686,132,107,113,128,161,52,165,74,254,	0,4651,5361,6639,8415,13042,15763,17496,18858,32260,
scaffold_m19_p_1	43360303	43392817	HACD3_x3	0	-	43361912	43373623	0	9	1686,132,107,113,128,111,3169,43,254,	0,4651,5361,6639,8415,13241,15763,20969,32260,
scaffold_m19_p_1	43360303	43392817	HACD3_x4	0	-	43364898	43392650	0	10	4783,107,113,128,111,52,165,74,43,254,	0,5361,6639,8415,13241,15763,17496,18858,20969,32260,
scaffold_m19_p_1	43360303	43392814	HACD3_x5	0	-	43361912	43392650	0	11	1686,132,107,113,128,111,52,165,74,43,251,	0,4651,5361,6639,8415,13241,15763,17496,18858,20969,32260,
scaffold_m19_p_1	43360303	43392650	HACD3_x6	0	-	43361912	43392650	0	11	1686,132,107,113,128,111,52,165,74,43,12,	0,4651,5361,6639,8415,13241,15763,17496,18858,20969,32335,
scaffold_m19_p_1	43400646	43458014	DPP8_x4	0	+	43402829	43454012	0	20	220,136,270,113,174,169,111,129,62,101,178,160,80,153,136,146,153,143,112,4125,	0,2084,6548,10870,13276,14257,21893,23318,24225,29844,30620,31661,35523,39146,39576,41664,48112,49578,50268,53243,
scaffold_m19_p_1	43400648	43443235	DPP8_x3	0	+	43402829	43442525	0	16	218,136,270,113,174,169,111,129,62,101,178,160,80,153,136,925,	0,2082,6546,10868,13274,14255,21891,23316,24223,29842,30618,31659,35521,39144,39574,41662,
scaffold_m19_p_1	43400716	43451643	DPP8_x2	0	+	43402829	43451056	0	20	150,136,270,113,174,169,111,129,62,101,178,160,80,153,136,146,147,153,143,729,	0,2014,6478,10800,13206,14187,21823,23248,24155,29774,30550,31591,35453,39076,39506,41594,46685,48042,49508,50198,
scaffold_m19_p_1	43401014	43454554	DPP8_x6	0	+	43402829	43454012	0	20	117,136,270,113,174,169,111,129,62,101,178,160,80,153,136,146,147,143,112,665,	0,1716,6180,10502,12908,13889,21525,22950,23857,29476,30252,31293,35155,38778,39208,41296,46387,49210,49900,52875,
scaffold_m19_p_1	43401014	43454554	DPP8_x5	0	+	43402829	43454012	0	21	117,136,270,113,174,169,111,129,62,101,178,160,80,153,136,146,147,153,143,112,665,	0,1716,6180,10502,12908,13889,21525,22950,23857,29476,30252,31293,35155,38778,39208,41296,46387,47744,49210,49900,52875,
scaffold_m19_p_1	43401014	43447986	DPP8_x7	0	+	43402829	43447986	0	18	117,136,270,113,174,169,111,129,62,101,178,160,80,153,136,146,147,24,	0,1716,6180,10502,12908,13889,21525,22950,23857,29476,30252,31293,35155,38778,39208,41296,46387,46948,
scaffold_m19_p_1	43401038	43454344	DPP8_x1	0	+	43411518	43454012	0	22	93,136,270,84,113,174,169,111,129,62,101,178,160,80,153,136,146,147,153,143,112,455,	0,1692,6156,7586,10478,12884,13865,21501,22926,23833,29452,30228,31269,35131,38754,39184,41272,46363,47720,49186,49876,52851,
scaffold_m19_p_1	43402850	43430510	DPP8_x8	0	+	43402850	43430510	0	8	16,270,113,174,169,111,129,20,	0,4344,8666,11072,12053,19689,21114,27640,
scaffold_m19_p_1	43471894	43509917	IGDCC4_x2	0	+	43472096	43507357	0	20	269,351,142,137,141,156,414,165,138,171,237,102,184,128,171,138,106,229,162,2962,	0,9652,10711,17091,18514,21551,22366,23307,24021,25065,26234,26629,29003,29860,31481,31901,32751,33387,34391,35061,
scaffold_m19_p_1	43471894	43509917	IGDCC4_x3	0	+	43472096	43507357	0	20	269,351,142,137,141,156,414,165,138,195,237,102,184,128,171,138,106,229,162,2962,	0,9652,10711,17091,18514,21551,22366,23307,24021,25041,26234,26629,29003,29860,31481,31901,32751,33387,34391,35061,
scaffold_m19_p_1	43471894	43509917	IGDCC4_x4	0	+	43472096	43507357	0	4	269,182,96,2962,	0,9652,34457,35061,
scaffold_m19_p_1	43499518	43509913	IGDCC4_x1	0	+	43504719	43507357	0	6	1563,128,1376,229,162,2958,	0,2236,3857,5763,6767,7437,
scaffold_m19_p_1	43512165	43552924	IGDCC3_x2	0	+	43512420	43551104	0	14	376,306,145,131,138,159,172,248,165,192,105,139,226,2057,	0,2717,31937,32446,32990,34469,35743,36155,36594,37011,37359,37958,38255,38702,
scaffold_m19_p_1	43512165	43552774	IGDCC3_x3	0	+	43512420	43551104	0	14	376,306,145,131,138,159,172,248,165,192,105,139,226,1910,	0,2717,31937,32446,32990,34469,35743,36155,36594,37011,37359,37958,38255,38699,
scaffold_m19_p_1	43512165	43552924	IGDCC3_x4	0	+	43512420	43551104	0	14	376,306,145,131,138,159,172,248,165,192,105,79,226,2057,	0,2717,31937,32446,32990,34469,35743,36155,36594,37011,37359,38018,38255,38702,
scaffold_m19_p_1	43531154	43551892	IGDCC3_x1	0	+	43531385	43551210	0	12	271,145,131,138,159,166,248,165,192,105,139,1472,	0,12948,13457,14001,15480,16754,17166,17605,18022,18370,18969,19266,
scaffold_m19_p_1	43579311	43601515	PARP16_x2	0	+	43580018	43600397	0	6	881,138,207,172,142,1257,	0,12308,14935,17891,19453,20947,
scaffold_m19_p_1	43579311	43601515	PARP16_x3	0	+	43580018	43600397	0	4	881,172,142,1257,	0,17891,19453,20947,
scaffold_m19_p_1	43579482	43601517	PARP16_x1	0	+	43580018	43600397	0	6	710,138,207,172,142,1256,	0,12137,14764,17720,19282,20779,
scaffold_m19_p_1	43634411	43647911	CILP_x1	0	+	43635996	43647431	0	9	48,174,93,270,180,315,109,158,2849,	0,1502,3651,4173,5671,6229,7629,8410,10651,
scaffold_m19_p_1	43636023	43647897	CILP_x2	0	+	43636023	43647431	0	8	64,93,270,180,315,109,158,2835,	0,2039,2561,4059,4617,6017,6798,9039,
scaffold_m19_p_1	43660410	43695048	CLPX_x2	0	+	43690475	43695007	0	15	333,58,161,118,155,160,42,177,165,154,165,300,93,107,132,	0,4373,9229,10528,16910,18712,20294,24040,24574,25565,26633,29903,31871,33181,34506,
scaffold_m19_p_1	43660417	43696964	CLPX_x4	0	+	43660664	43695007	0	13	326,161,118,155,160,177,165,89,165,300,93,107,2048,	0,9222,10521,16903,18705,24033,24567,25558,26626,29896,31864,33174,34499,
scaffold_m19_p_1	43660417	43696964	CLPX_x3	0	+	43660664	43695007	0	14	326,161,118,155,160,42,177,165,89,165,300,93,107,2048,	0,9222,10521,16903,18705,20287,24033,24567,25558,26626,29896,31864,33174,34499,
scaffold_m19_p_1	43670993	43696831	CLPX_x1	0	+	43684527	43695007	0	11	63,155,160,3923,165,89,165,300,93,107,1915,	0,6327,8129,9711,13991,14982,16050,19320,21288,22598,23923,
scaffold_m19_p_1	43701005	43736225	UBAP1L_x1	0	+	43722267	43735608	0	11	258,597,139,237,88,3785,284,558,207,102,752,	0,337,4074,9506,10003,11974,21098,27171,29854,33487,34468,
scaffold_m19_p_1	43701005	43734518	UBAP1L_x2	0	+	43722267	43734518	0	9	258,597,139,237,88,3785,284,120,93,	0,337,4074,9506,10003,11974,21098,27171,33420,
scaffold_m19_p_1	43701051	43713103	PDCD7_x1	0	+	43701051	43713103	0	5	888,139,237,88,124,	0,4028,9460,9957,11928,
scaffold_m19_p_1	43749292	43754613	KBTBD13_x1	0	-	43753172	43754549	0	1	5321,	0,
scaffold_m19_p_1	43760691	43782344	RASL12_x5	0	+	43760884	43779144	0	5	296,57,74,191,3207,	0,2263,7554,8325,18446,
scaffold_m19_p_1	43760694	43788752	RASL12B_x1	0	+	43760884	43788471	0	7	293,57,74,191,163,58,385,	0,2260,7551,8322,21192,27239,27673,
scaffold_m19_p_1	43760694	43788752	RASL12_x4	0	+	43760884	43788471	0	7	293,57,74,191,163,58,385,	0,2260,7551,8322,21192,27239,27673,
scaffold_m19_p_1	43760698	43773789	RASL12_x2	0	+	43760884	43772287	0	4	289,74,191,1878,	0,7547,8318,11213,
scaffold_m19_p_1	43760700	43772295	RASL12B_x3	0	+	43760884	43772287	0	4	287,74,191,384,	0,7545,8316,11211,
scaffold_m19_p_1	43760700	43772295	RASL12B_x2	0	+	43760884	43772287	0	5	287,57,74,191,384,	0,2254,7545,8316,11211,
scaffold_m19_p_1	43760700	43772295	RASL12_x6	0	+	43760884	43772287	0	5	287,57,74,191,384,	0,2254,7545,8316,11211,
scaffold_m19_p_1	43760702	43770652	RASL12_x1	0	+	43760884	43769211	0	4	285,57,74,1636,	0,2252,7543,8314,
scaffold_m19_p_1	43760724	43781569	RASL12_x3	0	+	43760884	43779144	0	4	263,74,191,2432,	0,7521,8292,18413,
scaffold_m19_p_1	43773965	43777836	SLC51B_x1	0	-	43773965	43777836	0	3	151,91,97,	0,2580,3774,
scaffold_m19_p_1	43780027	43788737	RASL12B_x4	0	+	43780027	43788471	0	4	110,163,58,370,	0,1859,7906,8340,
scaffold_m19_p_1	43791928	43799702	MTFMT_x3	0	+	43791962	43799702	0	3	255,210,16,	0,2025,7758,
scaffold_m19_p_1	43791928	43810718	MTFMT_x2	0	+	43791962	43810387	0	9	255,210,123,103,76,92,79,83,523,	0,2025,4068,6183,7758,11387,15647,16586,18267,
scaffold_m19_p_1	43791952	43810612	MTFMT_x1	0	+	43791962	43810387	0	7	231,103,76,92,79,83,417,	0,6159,7734,11363,15623,16562,18243,
scaffold_m19_p_1	43819306	43836251	SPG21_x2	0	+	43823465	43835671	0	9	209,87,162,81,146,109,108,141,697,	0,4135,7011,8511,9504,11716,12516,14859,16248,
scaffold_m19_p_1	43819306	43831106	SPG21_x4	0	+	43823465	43831106	0	5	209,87,162,81,84,	0,4135,7011,8511,11716,
scaffold_m19_p_1	43819306	43836251	SPG21_x3	0	+	43823465	43835671	0	8	209,87,162,146,109,108,141,697,	0,4135,7011,9504,11716,12516,14859,16248,
scaffold_m19_p_1	43819306	43836247	SPG21_x1	0	+	43823465	43835473	0	9	237,87,162,81,146,109,108,141,789,	0,4135,7011,8511,9504,11716,12516,14859,16152,
scaffold_m19_p_1	43839029	43879055	ANKDD1A_x10	0	-	43841204	43862976	0	15	2237,69,205,96,99,99,99,99,99,99,136,99,99,104,69,	0,3324,5871,8019,9312,10411,16583,18762,19623,23170,23905,28169,33930,36062,39957,
scaffold_m19_p_1	43839029	43879050	ANKDD1A_x11	0	-	43841204	43879020	0	15	2237,132,205,96,99,99,99,99,99,99,105,99,99,104,64,	0,3261,5871,8019,9312,10411,16583,18762,19623,23170,23905,28169,33930,36062,39957,
scaffold_m19_p_1	43839031	43879079	ANKDD1A_x9	0	-	43841204	43863141	0	15	2235,69,205,96,99,99,99,99,99,99,4363,59,99,104,93,	0,3322,5869,8017,9310,10409,16581,18760,19621,23168,23903,30135,33928,36060,39955,
scaffold_m19_p_1	43839038	43879066	ANKDD1A_x5	0	-	43841204	43879020	0	15	2228,69,205,96,99,99,99,99,99,99,105,99,99,104,80,	0,3315,5862,8010,9303,10402,16574,18753,19614,23161,23896,28160,33921,36053,39948,
scaffold_m19_p_1	43839038	43879048	ANKDD1A_x6	0	-	43841204	43862976	0	15	2228,132,205,96,99,99,99,99,99,99,136,99,99,104,62,	0,3252,5862,8010,9303,10402,16574,18753,19614,23161,23896,28160,33921,36053,39948,
scaffold_m19_p_1	43839038	43879042	ANKDD1A_x7	0	-	43841204	43863141	0	14	2228,132,205,96,99,99,99,99,99,99,1149,99,99,56,	0,3252,5862,8010,9303,10402,16574,18753,19614,23161,23896,28160,33921,39948,
scaffold_m19_p_1	43839038	43859208	ANKDD1A_x8	0	-	43841204	43849524	0	9	2228,132,205,96,99,99,99,99,556,	0,3252,5862,8010,9303,10402,16574,18753,19614,
scaffold_m19_p_1	43843574	43879308	ANKDD1A_x4	0	-	43844623	43879020	0	14	1156,205,96,99,99,99,99,99,99,105,99,99,104,322,	0,1326,3474,4767,5866,12038,14217,15078,18625,19360,23624,29385,31517,35412,
scaffold_m19_p_1	43843577	43879050	ANKDD1A_x3	0	-	43844623	43862976	0	13	1153,205,96,99,99,99,99,99,99,161,99,99,64,	0,1323,3471,4764,5863,12035,14214,15075,18622,19357,23621,29382,35409,
scaffold_m19_p_1	43843619	43879037	ANKDD1A_x2	0	-	43844623	43863141	0	14	1111,205,96,99,99,99,99,99,99,1149,99,99,104,51,	0,1281,3429,4722,5821,11993,14172,15033,18580,19315,23579,29340,31472,35367,
scaffold_m19_p_1	43846194	43879080	ANKDD1A_x1	0	-	43846970	43862976	0	10	950,99,99,99,99,99,99,136,99,94,	0,2147,3246,9418,11597,12458,16005,16740,21004,32792,
scaffold_m19_p_1	43920783	43943427	ENST00000616065.PLEKHO2.20	0	-	43922456	43943317	0	5	2696,99,105,117,122,	0,5072,6657,11207,22522,
scaffold_m19_p_1	43920783	43943427	ENST00000323544.PLEKHO2.20	0	-	43922456	43943317	0	6	2696,99,105,117,150,122,	0,5072,6657,11207,15770,22522,
scaffold_m19_p_1	43955337	43962618	PIF1_x2	0	+	43955337	43962006	0	12	558,133,126,154,115,107,140,107,88,146,192,672,	0,1411,1629,1877,2122,2318,3637,4116,4972,5197,6199,6609,
scaffold_m19_p_1	43955337	43962618	PIF1_x1	0	+	43955337	43962006	0	12	696,133,126,154,115,107,140,107,88,146,192,672,	0,1411,1629,1877,2122,2318,3637,4116,4972,5197,6199,6609,
scaffold_m19_p_1	43993867	44018177	RBPMS2_x2	0	+	43993867	44016774	0	8	81,78,39,63,151,38,99,1116,	0,14671,15352,16092,16495,17264,22844,23194,
scaffold_m19_p_1	43993867	44018177	RBPMS2_x1	0	+	43993867	44016774	0	8	81,78,39,63,151,152,99,1116,	0,14671,15352,16092,16495,17150,22844,23194,
scaffold_m19_p_1	44041006	44053622	ENST00000326005.OAZ2.20	0	+	44041006	44052501	0	6	20,76,81,176,86,1252,	0,8690,8767,10047,11021,11364,
scaffold_m19_p_1	44041006	44053622	ENSMUST00000046490.Oaz2.35	0	+	44041006	44052501	0	6	20,73,81,176,86,1252,	0,8690,8767,10047,11021,11364,
scaffold_m19_p_1	44052061	44053622	ENST00000326005.OAZ2	0	+	44052061	44052501	0	2	52,1252,	0,309,
scaffold_m19_p_1	44058632	44059175	unknown_1457	0	-	44058632	44059175	0	1	543,	0,
scaffold_m19_p_1	44059551	44226009	ZNF609_x2	0	-	44059551	44226009	0	8	74,217,176,367,2353,88,226,747,	0,542,1240,2819,4089,7664,45900,165711,
scaffold_m19_p_1	44065157	44225581	ZNF609_x1	0	-	44065742	44067234	0	4	836,88,226,319,	0,2058,40294,160105,
scaffold_m19_p_1	44256915	44315071	TRIP4_x3	0	-	44257154	44301188	0	12	307,103,92,125,185,127,216,130,79,213,134,3718,	0,6381,22342,23653,27290,30987,34689,37058,44266,46472,53643,54438,
scaffold_m19_p_1	44256915	44314988	TRIP4_x4	0	-	44257154	44284249	0	11	307,103,92,125,185,216,130,79,213,134,3635,	0,6381,22342,23653,27290,34689,37058,44266,46472,53643,54438,
scaffold_m19_p_1	44256915	44314942	TRIP4_x5	0	-	44257154	44314942	0	13	307,103,92,125,185,127,216,130,79,213,134,170,101,	0,6381,22342,23653,27290,30987,34689,37058,44266,46472,53643,54438,57926,
scaffold_m19_p_1	44296882	44314965	TRIP4_x2	0	-	44301170	44314942	0	5	4378,213,134,170,124,	0,6505,13676,14471,17959,
scaffold_m19_p_1	44300898	44314964	TRIP4_x1	0	-	44301170	44310726	0	4	362,213,1623,2583,	0,2489,9660,11483,
scaffold_m19_p_1	44318388	44327604	ENST00000300035.PCLAF.20	0	+	44318388	44327314	0	4	46,81,163,336,	0,310,2737,8880,
scaffold_m19_p_1	44318388	44323580	ENST00000558008.PCLAF.20	0	+	44318388	44323580	0	4	46,81,163,64,	0,310,2737,5128,
scaffold_m19_p_1	44321125	44321288	ENST00000300035.PCLAF	0	+	44321125	44321288	0	1	163,	0,
scaffold_m19_p_1	44331805	44501232	CSNK1G1_x1	0	+	44394993	44495469	0	13	188,403,41,70,152,235,86,85,149,105,111,107,5818,	0,62966,72425,83728,120633,122168,130841,132781,133116,133910,144653,156249,163609,
scaffold_m19_p_1	44331805	44501232	CSNK1G1_x3	0	+	44394993	44495469	0	12	188,403,41,70,152,235,86,85,149,105,107,5818,	0,62966,72425,83728,120633,122168,130841,132781,133116,133910,156249,163609,
scaffold_m19_p_1	44331805	44475543	CSNK1G1_x4	0	+	44394993	44475543	0	11	188,403,41,70,152,235,86,85,149,105,78,	0,62966,72425,83728,120633,122168,130841,132781,133116,133910,143660,
scaffold_m19_p_1	44331805	44501232	CSNK1G1_x5	0	+	44394993	44495469	0	13	188,403,41,70,152,235,86,85,149,105,107,24,5818,	0,62966,72425,83728,120633,122168,130841,132781,133116,133910,156249,159654,163609,
scaffold_m19_p_1	44331805	44452561	CSNK1G1_x6	0	+	44394993	44452561	0	4	188,403,41,123,	0,62966,72425,120633,
scaffold_m19_p_1	44331805	44487298	CSNK1G1_x7	0	+	44394993	44487298	0	11	188,403,41,70,152,235,86,85,149,105,69,	0,62966,72425,83728,120633,122168,130841,132781,133116,133910,155424,
scaffold_m19_p_1	44331863	44501232	CSNK1G1_x2	0	+	44394993	44495469	0	14	130,403,41,70,152,235,86,85,149,105,111,107,24,5818,	0,62908,72367,83670,120575,122110,130783,132723,133058,133852,144595,156191,159596,163551,
scaffold_m19_p_1	44503433	44510512	PPIB_x3	0	+	44503489	44510308	0	5	338,114,94,185,327,	0,1024,3166,6015,6752,
scaffold_m19_p_1	44503611	44510512	PPIB_x4	0	+	44503636	44510308	0	5	160,114,94,185,327,	0,846,2988,5837,6574,
scaffold_m19_p_1	44503611	44510512	PPIB_x2	0	+	44506650	44510308	0	4	960,94,185,327,	0,2988,5837,6574,
scaffold_m19_p_1	44503631	44510512	PPIB_x1	0	+	44509522	44510308	0	3	3736,1738,327,	0,4264,6554,
scaffold_m19_p_1	44510773	44513841	SNX22_x1	0	-	44510975	44513806	0	7	315,68,33,95,105,84,110,	0,712,1016,1403,1992,2522,2958,
scaffold_m19_p_1	44519716	44561027	SNX1_x11	0	-	44525661	44561015	0	15	5996,72,81,144,206,94,114,76,79,142,44,67,125,109,171,	0,6620,7155,7777,10501,11742,12037,14062,14614,15397,17677,21311,22144,25519,41140,
scaffold_m19_p_1	44519717	44561027	SNX1_x10	0	-	44523462	44537429	0	15	3796,72,81,144,206,94,114,76,79,142,44,63,125,109,171,	0,6619,7154,7776,10500,11741,12036,14061,14613,15396,17676,21310,22143,25518,41139,
scaffold_m19_p_1	44525265	44561055	SNX1_x9	0	-	44526847	44561015	0	13	1687,144,206,94,114,76,79,142,44,67,125,109,199,	0,2228,4952,6193,6488,8513,9065,9848,12128,15762,16595,19970,35591,
scaffold_m19_p_1	44525272	44561026	SNX1_x8	0	-	44525661	44533823	0	15	440,72,81,144,206,94,114,242,79,1878,44,67,125,109,170,	0,1064,1599,2221,4945,6186,6481,8506,9058,9841,12121,15755,16588,19963,35584,
scaffold_m19_p_1	44525275	44561027	SNX1_x7	0	-	44525661	44537429	0	15	437,72,81,144,206,94,114,76,79,142,44,67,125,126,171,	0,1061,1596,2218,4942,6183,6478,8503,9055,9838,12118,15752,16585,19960,35581,
scaffold_m19_p_1	44525277	44561036	SNX1_x6	0	-	44527445	44545283	0	12	2360,206,94,114,76,79,142,44,67,125,113,180,	0,4940,6181,6476,8501,9053,9836,12116,15750,16583,19954,35579,
scaffold_m19_p_1	44525281	44561029	SNX1_x5	0	-	44525661	44534407	0	14	431,72,81,144,206,94,114,76,79,32,67,125,109,173,	0,1055,1590,2212,4936,6177,6472,8497,9049,12124,15746,16579,19954,35575,
scaffold_m19_p_1	44525281	44561041	SNX1_x4	0	-	44525661	44535243	0	16	431,72,81,144,206,94,114,76,79,142,957,44,67,125,109,185,	0,1055,1590,2212,4936,6177,6472,8497,9049,9832,10753,12112,15746,16579,19954,35575,
scaffold_m19_p_1	44525281	44562618	SNX1_x3	0	-	44525661	44531816	0	9	431,72,81,144,206,94,114,36,27,	0,1055,1590,2212,4936,6177,6472,8497,37310,
scaffold_m19_p_1	44525281	44562659	SNX1_x2	0	-	44525661	44562556	0	15	431,72,81,144,206,94,114,76,79,142,44,67,125,109,118,	0,1055,1590,2212,4936,6177,6472,8497,9049,9832,12112,15746,16579,19954,37260,
scaffold_m19_p_1	44525281	44527846	SNX1_x1	0	-	44525661	44527619	0	4	431,72,81,353,	0,1055,1590,2212,
scaffold_m19_p_1	44562707	44580130	CIAO2A_x1	0	+	44566374	44579776	0	5	3764,165,50,46,452,	0,3881,6847,14781,16971,
scaffold_m19_p_1	44562798	44577542	CIAO2A_x4	0	+	44562976	44577542	0	4	302,165,50,54,	0,3790,6756,14690,
scaffold_m19_p_1	44562798	44577508	CIAO2A_x3	0	+	44562976	44577508	0	3	302,165,20,	0,3790,14690,
scaffold_m19_p_1	44562798	44580135	CIAO2A_x2	0	+	44562976	44579776	0	5	302,165,50,46,457,	0,3790,6756,14690,16880,
scaffold_m19_p_1	44601470	44709114	DAPK2_x1	0	+	44607404	44708515	0	12	171,104,222,139,130,49,27,153,46,90,84,680,	0,5907,60266,69687,81746,87074,88151,91372,92542,103835,104044,106964,
scaffold_m19_p_1	44601470	44696023	DAPK2_x2	0	+	44607404	44696023	0	10	171,104,222,139,130,49,27,153,46,609,	0,5907,60266,69687,81746,87074,88151,91372,92542,93944,
scaffold_m19_p_1	44775660	44953525	HERC1_x10	0	+	44815618	44953069	0	78	120,956,96,195,312,97,144,128,145,172,135,166,126,222,153,133,192,222,174,115,121,172,313,121,52,269,216,121,238,194,156,107,111,174,240,84,521,776,199,161,117,232,125,221,269,53,201,175,271,214,206,128,128,201,131,200,106,147,102,174,294,66,126,139,182,156,123,103,170,139,170,170,166,77,253,153,306,642,	0,39932,47062,51544,52535,54775,55683,56722,59511,59760,61515,61965,66358,67445,71060,71340,72805,73416,76094,84415,84621,86815,89564,90350,94702,101063,103358,104180,104544,104933,105794,107404,108046,110780,115448,116064,117441,119631,121655,124262,133205,133532,134771,135923,137095,138274,139021,139921,141244,141653,142963,144485,145521,146450,148021,148920,149718,151237,151716,152836,154578,1…
scaffold_m19_p_1	44775660	44953525	HERC1_x11	0	+	44815618	44953069	0	79	120,95,956,96,195,312,97,144,128,145,172,135,166,126,222,153,133,192,222,174,115,121,172,313,121,52,269,216,121,238,194,156,107,111,177,240,84,521,776,199,161,117,232,125,200,269,53,201,175,271,214,206,128,128,201,131,200,106,147,102,174,294,66,126,139,182,156,123,103,170,139,170,170,166,77,253,153,306,642,	0,18015,39932,47062,51544,52535,54775,55683,56722,59511,59760,61515,61965,66358,67445,71060,71340,72805,73416,76094,84415,84621,86815,89564,90350,94702,101063,103358,104180,104544,104933,105794,107404,108046,110777,115448,116064,117441,119631,121655,124262,133205,133532,134771,135923,137095,138274,139021,139921,141244,141653,142963,144485,145521,146450,148021,148920,149718,151237,151716,152836,15…
scaffold_m19_p_1	44775661	44824584	HERC1_x2	0	+	44815618	44822902	0	4	119,95,956,1862,	0,18014,39931,47061,
scaffold_m19_p_1	44775754	44953517	HERC1_x9	0	+	44815618	44953069	0	78	26,956,96,195,312,97,144,128,145,172,135,166,126,222,153,133,192,222,174,115,121,172,313,121,52,269,216,121,238,194,156,107,111,177,240,84,521,776,199,161,117,232,125,221,269,53,201,175,271,214,206,128,128,201,131,200,106,147,102,174,294,66,126,139,182,156,123,103,170,139,170,170,166,77,253,153,306,634,	0,39838,46968,51450,52441,54681,55589,56628,59417,59666,61421,61871,66264,67351,70966,71246,72711,73322,76000,84321,84527,86721,89470,90256,94608,100969,103264,104086,104450,104839,105700,107310,107952,110683,115354,115970,117347,119537,121561,124168,133111,133438,134677,135829,137001,138180,138927,139827,141150,141559,142869,144391,145427,146356,147927,148826,149624,151143,151622,152742,154484,1…
scaffold_m19_p_1	44883790	44953252	HERC1_x8	0	+	44891204	44953069	0	46	27,177,240,84,521,752,199,161,117,232,125,200,269,53,201,175,271,214,257,128,128,201,131,200,106,147,102,174,294,66,126,139,182,156,123,103,170,139,170,170,166,77,253,153,306,369,	0,2647,7318,7934,9311,11525,13525,16132,25075,25402,26641,27793,28965,30144,30891,31791,33114,33523,34782,36355,37391,38320,39891,40790,41588,43107,43586,44706,46448,47881,48121,49099,50284,51173,52188,53280,54634,56374,58706,60216,60668,61615,62478,63227,66106,69093,
scaffold_m19_p_1	44911802	44953252	HERC1_x7	0	+	44912836	44953069	0	34	1222,53,201,175,271,214,206,128,128,201,131,200,106,147,102,174,294,66,126,139,182,156,123,103,170,139,170,170,166,77,253,153,306,369,	0,2132,2879,3779,5102,5511,6821,8343,9379,10308,11879,12778,13576,15095,15574,16694,18436,19869,20109,21087,22272,23161,24176,25268,26622,28362,30694,32204,32656,33603,34466,35215,38094,41081,
scaffold_m19_p_1	44912773	44953517	HERC1_x6	0	+	44924772	44953069	0	28	251,53,201,175,249,52,106,147,102,174,294,66,126,139,182,156,123,103,170,139,170,170,166,77,253,153,306,634,	0,1161,1908,2808,4131,11955,12605,14124,14603,15723,17465,18898,19138,20116,21301,22190,23205,24297,25651,27391,29723,31233,31685,32632,33495,34244,37123,40110,
scaffold_m19_p_1	44918801	44953517	HERC1_x5	0	+	44928598	44953069	0	29	28,128,128,201,131,200,106,147,102,76,174,294,66,126,139,182,156,123,103,170,139,170,170,166,77,253,153,306,634,	0,1344,2380,3309,4880,5779,6577,8096,8575,8977,9695,11437,12870,13110,14088,15273,16162,17177,18269,19623,21363,23695,25205,25657,26604,27467,28216,31095,34082,
scaffold_m19_p_1	44930506	44953517	HERC1_x4	0	+	44936026	44953069	0	17	26,66,126,139,182,1138,103,170,139,170,170,166,77,253,153,306,634,	0,1165,1405,2383,3568,4457,6564,7918,9658,11990,13500,13952,14899,15762,16511,19390,22377,
scaffold_m19_p_1	44936041	44953439	HERC1_x3	0	+	44942621	44953069	0	12	60,103,170,139,170,170,166,77,253,153,306,556,	0,1029,2383,4123,6455,7965,8417,9364,10227,10976,13855,16842,
scaffold_m19_p_1	44949729	44953517	HERC1_x1	0	+	44949917	44953069	0	2	473,634,	0,3154,
scaffold_m19_p_1	44958590	44965284	FBXL22_x1	0	-	44959449	44963059	0	2	1205,2647,	0,4047,
scaffold_m19_p_1	44965963	45055262	AC007950.1_x3	0	-	44969061	45007883	0	15	3264,68,114,119,81,107,147,114,114,83,61,52,132,61,172,	0,5976,6199,7413,23791,24038,27746,33087,35764,37449,38952,41879,54525,58558,89127,
scaffold_m19_p_1	44965963	45055322	AC007950.1_x4	0	-	44969061	45055181	0	15	3264,68,114,119,81,107,147,114,114,83,82,84,132,61,232,	0,5976,6199,7413,23791,24038,27746,33087,35764,37449,38952,41847,54525,58558,89127,
scaffold_m19_p_1	44968436	45055096	AC007950.1_x2	0	-	44969061	45020517	0	16	791,68,114,119,81,107,147,114,114,83,82,84,132,61,192,124,	0,3503,3726,4940,21318,21565,25273,30614,33291,34976,36479,39374,52052,56085,60753,86536,
scaffold_m19_p_1	44991004	45055262	AC007950.1_x1	0	-	44993705	45055181	0	9	2852,114,114,83,82,84,132,61,172,	0,8046,10723,12408,13911,16806,29484,33517,64086,
scaffold_m19_p_1	45162477	45218825	CA12_x5	0	+	45169419	45218825	0	12	464,108,458,21,180,143,96,64,158,127,88,73,	0,703,6569,12102,38469,39505,42973,43805,44091,45396,55107,56275,
scaffold_m19_p_1	45162477	45218825	CA12_x4	0	+	45169419	45218825	0	13	464,108,458,21,180,143,96,64,158,127,33,88,73,	0,703,6569,12102,38469,39505,42973,43805,44091,45396,54280,55107,56275,
scaffold_m19_p_1	45162477	45221250	CA12_x1	0	+	45169419	45218825	0	12	464,108,458,21,180,143,96,64,158,127,88,2501,	0,703,6569,12102,38469,39505,42973,43805,44091,45396,55107,56272,
scaffold_m19_p_1	45162477	45221250	CA12_x2	0	+	45169419	45218825	0	13	464,108,458,21,180,143,96,64,158,127,33,88,2501,	0,703,6569,12102,38469,39505,42973,43805,44091,45396,54280,55107,56272,
scaffold_m19_p_1	45162477	45221250	CA12_x3	0	+	45169419	45218825	0	11	464,108,458,21,143,96,64,158,127,88,2501,	0,703,6569,12102,39505,42973,43805,44091,45396,55107,56272,
scaffold_m19_p_1	45212103	45257069	APH1B_x3	0	-	45214838	45257037	0	6	3167,128,123,71,171,145,	0,24601,36091,37020,43313,44821,
scaffold_m19_p_1	45227367	45257122	APH1B_x1	0	-	45230699	45257037	0	5	3343,123,71,171,198,	0,20827,21756,28049,29557,
scaffold_m19_p_1	45227367	45257111	APH1B_x4	0	-	45230542	45257037	0	6	3343,128,123,71,171,187,	0,9337,20827,21756,28049,29557,
scaffold_m19_p_1	45227367	45257116	APH1B_x2	0	-	45230542	45255538	0	5	3343,128,123,71,1700,	0,9337,20827,21756,28049,
scaffold_m19_p_1	45266304	45326022	RAB8B_x2	0	-	45270452	45326003	0	8	4241,51,66,90,78,61,61,143,	0,4997,7198,8799,9873,15547,18913,59575,
scaffold_m19_p_1	45266333	45326129	RAB8B_x1	0	-	45270452	45326003	0	8	4212,51,75,90,78,61,61,250,	0,4968,7160,8770,9844,15518,18884,59546,
scaffold_m19_p_1	45350560	45353888	RPS27L_x1	0	+	45350635	45353727	0	4	81,109,111,190,	0,1002,1706,3138,
scaffold_m19_p_1	45364339	45383582	LACTB_x1	0	-	45366890	45383504	0	6	3083,166,346,191,67,441,	0,14082,15596,16428,18309,18802,
scaffold_m19_p_1	45417639	45439480	ENST00000334895.TPM1.20	0	-	45420169	45439480	0	8	2604,70,63,76,71,118,134,132,	0,9099,9442,9962,10817,12110,14343,21709,
scaffold_m19_p_1	45417639	45439480	ENST00000317516.TPM1.20	0	-	45420169	45439480	0	8	2604,70,63,76,71,118,134,132,	0,9099,9442,10483,10817,12110,14343,21709,
scaffold_m19_p_1	45417639	45445015	ENSMUST00000113693.Tpm1.35	0	-	45420169	45444904	0	9	2604,70,63,76,71,118,134,126,225,	0,9099,9442,9962,10817,12110,14343,25934,27151,
scaffold_m19_p_1	45417645	45445015	ENST00000560959.TPM1	0	-	45418902	45444904	0	9	1340,70,63,76,71,118,134,126,225,	0,9093,9436,9956,10811,12104,14337,25928,27145,
scaffold_m19_p_1	45417645	45445015	ENST00000358278.TPM1.20	0	-	45418902	45444904	0	9	1340,70,63,76,71,118,134,126,225,	0,9093,9436,10477,10811,12104,14337,25928,27145,
scaffold_m19_p_1	45417645	45439480	ENST00000404484.TPM1.20	0	-	45418902	45439480	0	8	1340,70,63,76,71,118,134,132,	0,9093,9436,10477,10811,12104,14337,21703,
scaffold_m19_p_1	45417645	45445015	ENST00000267996.TPM1.20	0	-	45418902	45444904	0	9	1340,70,63,76,71,118,134,126,225,	0,9093,9436,9956,10811,12104,14337,26254,27145,
scaffold_m19_p_1	45417645	45445015	ENST00000357980.TPM1.20	0	-	45418902	45444904	0	10	1340,70,63,76,71,118,134,126,126,225,	0,9093,9436,9956,10811,12104,14337,25928,26254,27145,
scaffold_m19_p_1	45417645	45445015	ENST00000559397.TPM1.20	0	-	45418902	45444904	0	9	1340,70,63,76,71,118,134,126,225,	0,9093,9436,10477,10811,12104,14337,26254,27145,
scaffold_m19_p_1	45417645	45439480	ENSMUST00000113695.Tpm1.35	0	-	45418902	45439480	0	8	1340,70,63,76,71,118,134,132,	0,9093,9436,9956,10811,12104,14337,21703,
scaffold_m19_p_1	45423556	45439480	ENSMUST00000113684.Tpm1.35	0	-	45423821	45439480	0	9	269,79,70,63,76,71,118,134,132,	0,1673,3182,3525,4566,4900,6193,8426,15792,
scaffold_m19_p_1	45423556	45439480	ENST00000559281.TPM1.20	0	-	45423821	45439480	0	9	269,79,70,63,76,71,118,134,132,	0,1673,3182,3525,4045,4900,6193,8426,15792,
scaffold_m19_p_1	45423556	45445015	ENST00000403994.TPM1.20	0	-	45423821	45444904	0	10	269,79,70,63,76,71,118,134,126,225,	0,1673,3182,3525,4045,4900,6193,8426,20017,21234,
scaffold_m19_p_1	45423556	45445015	ENST00000561266.TPM1.20	0	-	45423821	45444904	0	10	269,79,70,63,76,71,118,134,126,225,	0,1673,3182,3525,4045,4900,6193,8426,20343,21234,
scaffold_m19_p_1	45423556	45445015	ENSMUST00000050905.Tpm1.35	0	-	45423821	45444904	0	10	269,79,70,63,76,71,118,134,126,225,	0,1673,3182,3525,4566,4900,6193,8426,20017,21234,
scaffold_m19_p_1	45423732	45439480	ENSMUST00000113686.Tpm1.35	0	-	45423732	45439480	0	8	93,70,63,76,71,118,134,132,	0,3006,3349,3869,4724,6017,8250,15616,
scaffold_m19_p_1	45423732	45445015	ENSMUST00000113687.Tpm1.35	0	-	45423732	45444904	0	9	93,70,63,76,71,118,134,126,225,	0,3006,3349,3869,4724,6017,8250,19841,21058,
scaffold_m19_p_1	45425225	45439480	ENST00000558910.TPM1.20	0	-	45425225	45439480	0	8	83,70,63,76,71,118,134,132,	0,1513,1856,2376,3231,4524,6757,14123,
scaffold_m19_p_1	45425225	45445015	ENST00000560970.TPM1.20	0	-	45425225	45444904	0	9	83,70,63,76,71,118,134,126,225,	0,1513,1856,2376,3231,4524,6757,18348,19565,
scaffold_m19_p_1	45425225	45445015	ENST00000288398.TPM1.20	0	-	45425225	45444904	0	9	83,70,63,76,71,118,134,126,225,	0,1513,1856,2897,3231,4524,6757,18348,19565,
scaffold_m19_p_1	45426565	45439480	ENST00000560959.TPM1.20	0	-	45426565	45439480	0	7	243,63,76,71,118,134,132,	0,516,1557,1891,3184,5417,12783,
scaffold_m19_p_1	45604909	45653611	TLN2_x13	0	-	45608765	45650174	0	12	3985,126,228,63,126,125,106,108,186,117,126,150,	0,5519,8433,8752,11146,23207,24362,38265,42535,44919,45238,48552,
scaffold_m19_p_1	45607998	46021320	TLN2_x11	0	-	45608765	45789949	0	59	896,126,228,63,126,125,106,108,186,117,126,184,167,147,120,102,147,171,102,133,182,141,162,144,123,90,94,140,198,120,209,103,129,135,114,114,129,167,295,168,99,209,109,114,181,77,102,156,105,64,128,143,153,130,98,172,76,89,136,	0,2430,5344,5663,8057,20118,21273,35176,39446,41830,42149,45463,46562,50033,57061,59652,63862,72708,77184,79550,80785,81408,87519,89369,90852,92907,93829,100590,101799,103049,104269,113172,115164,117226,122107,123719,124348,127720,130499,131996,135651,136340,137310,139779,140722,143405,144212,147848,161608,162744,173384,175179,177432,178614,179977,181815,237908,341527,413186,
scaffold_m19_p_1	45607998	45646868	TLN2_x12	0	-	45608765	45613564	0	5	896,126,183,1963,1708,	0,2430,5389,5663,37162,
scaffold_m19_p_1	45608000	46021320	TLN2_x10	0	-	45608765	45789949	0	57	894,126,183,63,126,125,106,108,186,117,126,184,167,147,102,147,171,102,133,182,141,162,144,123,90,94,140,198,120,209,103,129,135,114,114,129,167,295,168,99,209,109,114,181,77,102,156,105,64,128,143,153,130,98,172,76,136,	0,2428,5387,5661,8055,20116,21271,35174,39444,41828,42147,45461,46560,50031,59650,63860,72706,77182,79548,80783,81406,87517,89367,90850,92905,93827,100588,101797,103047,104267,113170,115162,117224,122105,123717,124346,127718,130497,131994,135649,136338,137308,139777,140720,143403,144210,147846,161606,162742,173382,175177,177430,178612,179975,181813,237906,413184,
scaffold_m19_p_1	45608001	46021324	TLN2_x14	0	-	45608765	45789949	0	59	893,126,183,63,126,125,106,108,186,117,126,184,167,147,120,102,147,171,102,133,182,141,162,144,123,90,94,140,198,120,209,103,129,135,114,114,129,167,295,168,99,209,109,114,181,77,102,156,105,64,128,143,153,130,98,172,76,89,140,	0,2427,5386,5660,8054,20115,21270,35173,39443,41827,42146,45460,46559,50030,57058,59649,63859,72705,77181,79547,80782,81405,87516,89366,90849,92904,93826,100587,101796,103046,104266,113169,115161,117223,122104,123716,124345,127717,130496,131993,135648,136337,137307,139776,140719,143402,144209,147845,161605,162741,173381,175176,177429,178611,179974,181812,237905,341524,413183,
scaffold_m19_p_1	45608005	45708978	TLN2_x9	0	-	45608765	45700983	0	29	889,126,183,63,126,125,106,108,186,117,126,184,167,147,120,102,147,171,102,133,182,141,162,144,123,90,1343,140,150,	0,2423,5382,5656,8050,20111,21266,35169,39439,41823,42142,45456,46555,50026,57054,59645,63855,72701,77177,79543,80778,81401,87512,89362,90845,92900,93822,100583,100823,
scaffold_m19_p_1	45608005	45781607	TLN2_x7	0	-	45608765	45769690	0	51	889,126,183,63,126,125,106,108,186,117,126,184,167,147,120,102,147,171,102,133,182,141,162,144,123,90,94,140,198,120,209,103,129,135,114,114,129,167,295,168,99,209,109,114,181,77,102,156,105,64,225,	0,2423,5382,5656,8050,20111,21266,35169,39439,41823,42142,45456,46555,50026,57054,59645,63855,72701,77177,79543,80778,81401,87512,89362,90845,92900,93822,100583,101792,103042,104262,113165,115157,117219,122100,123712,124341,127713,130492,131989,135644,136333,137303,139772,140715,143398,144205,147841,161601,162737,173377,
scaffold_m19_p_1	45608005	45708979	TLN2_x8	0	-	45608765	45708680	0	29	889,126,183,63,126,125,106,108,186,117,126,184,167,147,120,102,147,171,102,133,182,141,162,144,123,90,94,140,151,	0,2423,5382,5656,8050,20111,21266,35169,39439,41823,42142,45456,46555,50026,57054,59645,63855,72701,77177,79543,80778,81401,87512,89362,90845,92900,93822,100583,100823,
scaffold_m19_p_1	45608113	45721217	TLN2_x6	0	-	45608765	45712378	0	32	781,126,183,63,126,125,106,108,186,117,126,184,167,147,120,102,147,171,102,133,182,141,162,144,123,90,94,140,198,120,209,47,	0,2315,5274,5548,7942,20003,21158,35061,39331,41715,42034,45348,46447,49918,56946,59537,63747,72593,77069,79435,80670,81293,87404,89254,90737,92792,93714,100475,101684,102934,104154,113057,
scaffold_m19_p_1	45608554	45654703	TLN2_x5	0	-	45608765	45654619	0	13	340,126,183,63,126,125,106,108,186,117,126,184,143,	0,1874,4833,5107,7501,19562,20717,34620,38890,41274,41593,44907,46006,
scaffold_m19_p_1	45694385	46021324	TLN2_x4	0	-	45695385	45789949	0	37	1294,144,123,90,94,140,198,120,209,103,129,135,114,114,129,167,295,168,99,209,109,114,181,77,102,156,105,64,128,143,153,130,98,172,76,89,140,	0,2982,4465,6520,7442,14203,15412,16662,17882,26785,28777,30839,35720,37332,37961,41333,44112,45609,49264,49953,50923,53392,54335,57018,57825,61461,75221,76357,86997,88792,91045,92227,93590,95428,151521,255140,326799,
scaffold_m19_p_1	45696138	45706544	TLN2_x1	0	-	45697352	45700983	0	4	1373,123,90,4717,	0,2712,4767,5689,
scaffold_m19_p_1	45696138	46021324	TLN2_x3	0	-	45697352	45789949	0	36	1373,123,90,94,140,198,120,209,103,129,135,114,114,129,167,295,168,99,209,109,114,181,77,102,156,105,64,128,143,153,130,98,172,76,89,140,	0,2712,4767,5689,12450,13659,14909,16129,25032,27024,29086,33967,35579,36208,39580,42359,43856,47511,48200,49170,51639,52582,55265,56072,59708,73468,74604,85244,87039,89292,90474,91837,93675,149768,253387,325046,
scaffold_m19_p_1	45696143	46021294	TLN2_x2	0	-	45696693	45789949	0	37	613,144,123,90,94,140,198,120,209,103,129,135,114,114,129,167,295,168,99,209,109,114,181,77,102,156,105,64,128,143,153,130,98,172,76,89,110,	0,1224,2707,4762,5684,12445,13654,14904,16124,25027,27019,29081,33962,35574,36203,39575,42354,43851,47506,48195,49165,51634,52577,55260,56067,59703,73463,74599,85239,87034,89287,90469,91832,93670,149763,253382,325041,
scaffold_m19_p_1	45900642	45901398	unknown_1458	0	-	45900642	45901398	0	1	756,	0,
scaffold_m19_p_1	45911634	45912000	unknown_1459	0	-	45911634	45912000	0	1	366,	0,
scaffold_m19_p_1	46146517	46147591	C2CD4B_x1	0	+	46146517	46147591	0	1	1074,	0,
scaffold_m19_p_1	46223601	46224681	ENST00000355522.C2CD4A.20	0	-	46223601	46224681	0	1	1080,	0,
scaffold_m19_p_1	46233552	46409503	VPS13C_x7	0	+	46233629	46407693	0	85	177,44,43,96,102,63,66,110,60,60,81,58,128,107,172,63,130,95,143,193,115,137,124,118,130,79,140,154,80,60,163,117,104,168,305,148,109,137,157,80,60,157,117,104,168,305,148,151,110,170,260,230,93,366,87,156,265,161,122,295,390,105,165,129,134,127,236,142,141,82,70,112,114,140,82,114,76,164,46,124,115,89,124,84,1912,	0,11720,13862,16899,18614,23165,32917,33257,36283,38683,39842,42056,43521,44654,45319,46700,50748,51481,57466,58174,59365,60111,61199,62651,63726,64664,67081,70707,72832,74884,76336,77620,78375,78682,79338,81148,81820,87343,90358,91041,91551,92269,94144,95532,96034,97648,98836,104322,107273,110066,111754,113126,114844,117147,117873,119208,119530,120527,121680,122350,124220,126253,129272,130814,13…
scaffold_m19_p_1	46233552	46409503	VPS13C_x8	0	+	46233629	46407693	0	83	177,44,43,96,102,110,60,60,81,58,128,107,172,63,130,95,143,193,115,137,124,118,130,79,140,154,80,60,163,117,104,168,305,148,109,137,157,80,60,157,117,104,168,305,148,151,110,170,260,230,93,366,87,156,265,161,122,295,390,105,165,129,134,127,236,142,141,82,70,112,114,140,82,114,76,164,46,124,115,89,124,84,1912,	0,11720,13862,16899,18614,33257,36283,38683,39842,42056,43521,44654,45319,46700,50748,51481,57466,58174,59365,60111,61199,62651,63726,64664,67081,70707,72832,74884,76336,77620,78375,78682,79338,81148,81820,87343,90358,91041,91551,92269,94144,95532,96034,97648,98836,104322,107273,110066,111754,113126,114844,117147,117873,119208,119530,120527,121680,122350,124220,126253,129272,130814,131225,133410,…
scaffold_m19_p_1	46233559	46267131	VPS13C_x2	0	+	46233629	46266952	0	6	170,44,43,96,102,322,	0,11713,13855,16892,18607,33250,
scaffold_m19_p_1	46314740	46395908	VPS13C_x4	0	+	46314842	46395555	0	47	108,109,137,157,80,60,157,117,104,168,305,148,151,110,170,260,230,93,366,87,156,265,161,122,295,390,105,165,129,134,127,236,142,141,82,70,112,114,140,82,114,76,164,46,124,115,377,	0,632,6155,9170,9853,10363,11081,12956,14344,14846,16460,17648,23134,26085,28878,30566,31938,33656,35959,36685,38020,38342,39339,40492,41162,43032,45065,48084,49626,50037,52222,56154,62046,63245,65141,65334,66788,67019,69571,71692,72764,74058,74532,75989,78450,79955,80791,
scaffold_m19_p_1	46314806	46395908	VPS13C_x3	0	+	46332446	46395555	0	46	42,109,137,157,80,60,157,117,104,168,148,151,110,170,260,230,93,366,87,156,265,161,122,295,390,105,165,129,134,127,236,142,141,82,70,112,114,140,82,114,76,164,46,124,115,377,	0,566,6089,9104,9787,10297,11015,12890,14278,14780,17582,23068,26019,28812,30500,31872,33590,35893,36619,37954,38276,39273,40426,41096,42966,44999,48018,49560,49971,52156,56088,61980,63179,65075,65268,66722,66953,69505,71626,72698,73992,74466,75923,78384,79889,80725,
scaffold_m19_p_1	46335733	46409502	VPS13C_x6	0	+	46350726	46407693	0	39	84,151,110,170,260,230,97,366,87,156,265,161,122,295,390,105,165,129,134,127,236,142,141,82,70,112,114,140,82,114,76,164,46,124,115,89,124,84,1911,	0,2141,5092,7885,9573,10945,12663,14966,15692,17027,17349,18346,19499,20169,22039,24072,27091,28633,29044,31229,35161,41053,42252,44148,44341,45795,46026,48578,50699,51771,53065,53539,54996,57457,58962,63318,70066,71515,71858,
scaffold_m19_p_1	46388658	46398351	VPS13C_x1	0	+	46389373	46395555	0	6	216,164,46,124,115,2820,	0,614,2071,4532,6037,6873,
scaffold_m19_p_1	46397587	46409506	VPS13C_x5	0	+	46399126	46407693	0	4	1553,124,84,1915,	0,8212,9661,10004,
scaffold_m19_p_1	46963528	47668393	RORA_x2	0	+	46963559	47659101	0	11	197,30,86,142,396,122,133,108,111,113,9457,	0,527052,665486,680014,682702,688472,690339,691133,692678,693929,695408,
scaffold_m19_p_1	46963528	47668393	RORA2_x4	0	+	46963559	47659101	0	11	197,30,86,142,396,122,133,108,111,113,9457,	0,527052,665486,680014,682702,688472,690339,691133,692678,693929,695408,
scaffold_m19_p_1	46963528	47492092	RORA_x1	0	+	46963559	47492092	0	3	197,30,77,	0,527052,528487,
scaffold_m19_p_1	47504419	47504917	unknown_1460	0	+	47504419	47504917	0	1	498,	0,
scaffold_m19_p_1	47515254	47546263	unknown_1461	0	+	47515254	47546219	0	3	115,104,230,	0,2930,30779,
scaffold_m19_p_1	47570111	47668393	RORA2_x3	0	+	47570223	47659101	0	10	143,86,142,396,122,133,108,111,113,9457,	0,58903,73431,76119,81889,83756,84550,86095,87346,88825,
scaffold_m19_p_1	47570114	47662790	RORA2_x1	0	+	47643671	47659101	0	11	140,117,86,142,396,122,133,108,111,113,3854,	0,14611,58900,73428,76116,81886,83753,84547,86092,87343,88822,
scaffold_m19_p_1	47570114	47649306	RORA2_x2	0	+	47570223	47646679	0	4	140,86,142,3076,	0,58900,73428,76116,
scaffold_m19_p_1	47673511	47735084	ICE2_x1	0	+	47674623	47732954	0	19	86,120,134,132,105,262,120,138,117,160,182,42,985,176,130,85,51,259,2253,	0,296,782,1021,3107,11170,12508,27037,27759,28123,29480,35565,37007,38705,44651,51430,51765,55499,59320,
scaffold_m19_p_1	47673511	47735084	ICE2_x3	0	+	47674623	47732954	0	18	86,120,134,132,105,262,120,138,117,160,182,985,176,130,85,51,259,2253,	0,296,782,1021,3107,11170,12508,27037,27759,28123,29480,37007,38705,44651,51430,51765,55499,59320,
scaffold_m19_p_1	47673511	47684985	ICE2_x4	0	+	47674623	47684985	0	6	86,120,134,132,105,304,	0,296,782,1021,3107,11170,
scaffold_m19_p_1	47673514	47703473	ICE2_x2	0	+	47674623	47703224	0	10	83,134,132,105,262,120,138,117,160,482,	0,779,1018,3104,11167,12505,27034,27756,28120,29477,
scaffold_m19_p_1	47748566	47795502	ANXA2_x4	0	+	47748566	47795198	0	14	28,57,59,100,95,114,91,80,60,94,96,59,123,364,	0,4843,15562,18538,32252,35430,38999,39991,41298,42964,43539,44054,45444,46572,
scaffold_m19_p_1	47753316	47792112	ANXA2_x5	0	+	47764139	47792112	0	10	150,59,100,95,114,91,80,60,98,7,	0,10812,13788,27502,30680,34249,35241,36548,38214,38789,
scaffold_m19_p_1	47753407	47795502	ANXA2_x3	0	+	47764139	47795198	0	13	59,59,100,95,114,91,80,60,94,96,59,123,364,	0,10721,13697,27411,30589,34158,35150,36457,38123,38698,39213,40603,41731,
scaffold_m19_p_1	47782261	47795507	ANXA2_x1	0	+	47784104	47795198	0	9	1849,91,80,60,94,96,59,123,369,	0,5304,6296,7603,9269,9844,10359,11749,12877,
scaffold_m19_p_1	47782261	47795500	ANXA2_x2	0	+	47782436	47795198	0	10	187,114,91,80,60,94,96,59,123,362,	0,1735,5304,6296,7603,9269,9844,10359,11749,12877,
scaffold_m19_p_1	48073912	48076786	FOXB1_x1	0	-	48075283	48076261	0	2	2405,276,	0,2598,
scaffold_m19_p_1	48319795	48371943	BNIP2_x1	0	+	48319795	48371943	0	11	116,226,107,68,177,177,103,132,87,99,19,	0,16967,25763,26648,27143,28980,32012,32831,34059,34266,52129,
scaffold_m19_p_1	48336776	48361981	BNIP2_x2	0	+	48345615	48357480	0	10	212,107,68,177,177,103,132,87,99,4553,	0,8782,9667,10162,11999,15031,15850,17078,17285,20652,
scaffold_m19_p_1	48336788	48348044	BNIP2_x3	0	+	48345615	48348044	0	5	200,107,68,177,29,	0,8770,9655,10150,11227,
scaffold_m19_p_1	48336788	48362020	BNIP2_x4	0	+	48345615	48357480	0	11	200,107,68,177,177,103,132,87,99,36,4592,	0,8770,9655,10150,11987,15019,15838,17066,17273,18143,20640,
scaffold_m19_p_1	48363443	48382325	GTF2A2_x4	0	+	48371972	48373390	0	3	461,120,9064,	0,8481,9818,
scaffold_m19_p_1	48363462	48382382	GTF2A2_x3	0	+	48371972	48376783	0	5	138,120,105,127,5625,	0,8462,9799,10783,13295,
scaffold_m19_p_1	48363520	48377459	GTF2A2_x2	0	+	48371972	48376783	0	6	80,64,120,96,127,702,	0,320,8404,9750,10725,13237,
scaffold_m19_p_1	48363788	48377054	GTF2A2_x1	0	+	48371972	48374413	0	4	116,120,105,2809,	0,8136,9473,10457,
scaffold_m19_p_1	48384224	48385541	GCNT3_x1	0	-	48384224	48385541	0	1	1317,	0,
scaffold_m19_p_1	48454463	48527151	FAM81A_x1	0	-	48456637	48503057	0	9	2299,196,136,107,130,119,274,98,563,	0,5395,7196,15647,17193,27903,47303,48574,72125,
scaffold_m19_p_1	48574852	48776150	MYO1E_x3	0	+	48699588	48775143	0	23	339,132,135,133,197,81,87,87,168,86,82,107,99,145,115,170,146,147,158,93,202,170,1084,	0,124646,127790,129360,134787,138134,138533,140898,142255,143401,145498,150850,155777,161041,165918,166235,168356,177406,179060,181622,184164,196038,200214,
scaffold_m19_p_1	48574853	48669019	MYO1E_x2	0	+	48575226	48666925	0	4	376,144,90,2346,	0,80636,88952,91820,
scaffold_m19_p_1	48574862	48776151	MYO1E_x4	0	+	48575226	48775143	0	28	367,144,90,95,88,90,132,135,133,197,81,87,87,168,86,82,107,99,145,115,170,146,147,158,93,202,170,1085,	0,80627,88943,91811,108931,112613,124636,127780,129350,134777,138124,138523,140888,142245,143391,145488,150840,155767,161031,165908,166225,168346,177396,179050,181612,184154,196028,200204,
scaffold_m19_p_1	48574863	48744569	MYO1E_x1	0	+	48575226	48743358	0	22	366,144,90,95,88,90,132,135,133,197,81,87,87,168,86,82,107,99,145,115,170,1361,	0,80626,88942,91810,108930,112612,124635,127779,129349,134776,138123,138522,140887,142244,143390,145487,150839,155766,161030,165907,166224,168345,
scaffold_m19_p_1	48782418	48798817	CCNB2_x1	0	-	48782568	48798674	0	9	261,111,141,237,159,171,114,129,167,	0,1351,6740,7191,8928,9193,13399,13595,16232,
scaffold_m19_p_1	48807352	48896096	RNF111_x11	0	-	48809861	48857848	0	14	2627,128,96,93,127,126,349,256,320,195,164,127,896,337,	0,4255,5498,6852,10485,11677,13642,18297,22162,33802,37313,41129,49619,88407,
scaffold_m19_p_1	48808344	48848588	RNF111_x1	0	-	48809861	48825725	0	11	1635,104,96,93,127,126,349,4185,195,164,107,	0,3263,4506,5860,9493,10685,12650,17305,32810,36321,40137,
scaffold_m19_p_1	48808346	48896140	RNF111_x10	0	-	48809861	48857848	0	14	1633,104,96,93,127,126,349,259,320,195,164,127,896,381,	0,3261,4504,5858,9491,10683,12648,17303,21168,32808,36319,40135,48625,87413,
scaffold_m19_p_1	48808347	48896117	RNF111_x9	0	-	48809861	48857848	0	14	1632,104,96,93,127,153,349,259,320,195,164,127,896,358,	0,3260,4503,5857,9490,10682,12647,17302,21167,32807,36318,40134,48624,87412,
scaffold_m19_p_1	48808347	48896117	RNF111_x8	0	-	48809861	48825725	0	13	1632,104,96,93,127,153,349,4185,195,164,127,896,358,	0,3260,4503,5857,9490,10682,12647,17302,32807,36318,40134,48624,87412,
scaffold_m19_p_1	48808347	48896120	RNF111_x7	0	-	48809861	48857848	0	12	1632,104,96,93,127,126,349,195,164,127,896,361,	0,3260,4503,5857,9490,10682,12647,32807,36318,40134,48624,87412,
scaffold_m19_p_1	48808347	48896124	RNF111_x6	0	-	48809861	48825865	0	15	1632,104,96,93,127,126,349,113,93,320,195,164,127,896,365,	0,3260,4503,5857,9490,10682,12647,17302,17468,21167,32807,36318,40134,48624,87412,
scaffold_m19_p_1	48808348	48896117	RNF111_x5	0	-	48809861	48841317	0	13	1631,128,96,93,127,153,349,256,320,195,127,896,358,	0,3259,4502,5856,9489,10681,12646,17301,21166,32806,40133,48623,87411,
scaffold_m19_p_1	48808348	48896138	RNF111_x4	0	-	48809861	48857848	0	14	1631,128,96,93,127,126,349,259,320,195,164,127,896,173,	0,3259,4502,5856,9489,10681,12646,17301,21166,32806,36317,40133,48623,87617,
scaffold_m19_p_1	48808350	48896140	RNF111_x3	0	-	48809861	48857848	0	14	1629,128,96,93,127,153,349,259,320,195,164,127,896,381,	0,3257,4500,5854,9487,10679,12644,17299,21164,32804,36315,40131,48621,87409,
scaffold_m19_p_1	48823487	48896084	RNF111_x2	0	-	48825617	48857848	0	7	2418,320,195,164,127,896,325,	0,6027,17667,21178,24994,33484,72272,
scaffold_m19_p_1	48926808	48973054	SLTM_x3	0	+	48927003	48972116	0	21	357,88,65,198,48,28,415,50,119,150,104,167,86,164,181,125,171,315,142,161,1047,	0,1334,11810,14740,15824,22545,23956,24975,27739,29890,30267,30469,31122,31435,33941,34856,35818,38295,38719,43224,45199,
scaffold_m19_p_1	48926808	48973054	SLTM_x1	0	+	48927003	48972116	0	21	357,88,65,198,48,28,469,50,119,150,104,167,86,164,181,125,171,315,142,161,1047,	0,1334,11810,14740,15824,22545,23902,24975,27739,29890,30267,30469,31122,31435,33941,34856,35818,38295,38719,43224,45199,
scaffold_m19_p_1	48926808	48954640	SLTM_x2	0	+	48927003	48954640	0	7	357,88,65,48,28,50,93,	0,1334,11810,15824,22545,24975,27739,
scaffold_m19_p_1	48981821	49070198	MINDY2_x5	0	-	48988256	49070019	0	9	6564,201,174,143,103,159,65,58,1031,	0,7800,10968,30201,39501,57572,65523,72494,87346,
scaffold_m19_p_1	48981824	49070139	MINDY2_x2	0	-	48988256	49070019	0	10	6561,201,174,143,103,159,65,58,165,732,	0,7797,10965,30198,39498,57569,65520,72491,87343,87583,
scaffold_m19_p_1	48981824	49070110	MINDY2_x3	0	-	48982664	49070019	0	7	930,143,103,159,65,58,943,	0,30198,39498,57569,65520,72491,87343,
scaffold_m19_p_1	48981824	49070098	MINDY2_x4	0	-	48982664	49070019	0	9	930,201,174,143,103,159,65,58,931,	0,7797,10965,30198,39498,57569,65520,72491,87343,
scaffold_m19_p_1	48985973	49070208	MINDY2_x1	0	-	48988256	49054358	0	10	2412,201,174,143,103,159,65,58,156,614,	0,3648,6816,26049,35349,53420,61371,68342,83194,83621,
scaffold_m19_p_1	49012152	49070198	MINDY2_x6	0	-	49012152	49070019	0	6	13,107,57,65,58,1031,	0,9166,27343,35192,42163,57015,
scaffold_m19_p_1	49091821	49200668	ADAM10_x7	0	+	49092138	49200668	0	12	372,151,119,159,101,150,93,184,164,184,151,28,	0,31042,52329,53991,76349,87421,89999,92861,98542,103099,107851,108819,
scaffold_m19_p_1	49091821	49220226	ADAM10_x6	0	+	49092138	49217306	0	16	372,151,119,159,101,150,93,184,164,184,151,184,109,221,127,3015,	0,31042,52329,53991,76349,87421,89999,92861,98542,103099,107851,108793,109655,110240,123530,125390,
scaffold_m19_p_1	49091853	49220221	ADAM10_x5	0	+	49144166	49217306	0	15	340,119,159,101,150,93,184,164,184,151,184,109,221,127,3010,	0,52297,53959,76317,87389,89967,92829,98510,103067,107819,108761,109623,110208,123498,125358,
scaffold_m19_p_1	49091863	49219500	ADAM10_x4	0	+	49092138	49215492	0	15	330,151,119,159,101,150,93,184,164,184,151,184,109,221,4149,	0,31000,52287,53949,76307,87379,89957,92819,98500,103057,107809,108751,109613,110198,123488,
scaffold_m19_p_1	49091945	49219500	ADAM10_x3	0	+	49092138	49217306	0	13	248,101,150,93,184,164,184,151,184,109,221,127,2289,	0,76225,87297,89875,92737,98418,102975,107727,108669,109531,110116,123406,125266,
scaffold_m19_p_1	49091971	49219500	ADAM10_x2	0	+	49092138	49217306	0	15	222,151,119,101,150,93,184,164,184,151,184,109,221,127,2289,	0,30892,52179,76199,87271,89849,92711,98392,102949,107701,108643,109505,110090,123380,125240,
scaffold_m19_p_1	49122407	49219500	ADAM10_x1	0	+	49122817	49217306	0	15	607,119,159,101,150,93,184,164,184,151,184,109,221,127,2289,	0,21743,23405,45763,56835,59413,62275,67956,72513,77265,78207,79069,79654,92944,94804,
scaffold_m19_p_1	49241566	49365526	LIPC_x1	0	-	49242687	49365057	0	10	1233,219,118,246,234,118,183,188,133,210,	0,5877,7667,17871,20449,22911,23576,26789,123406,123750,
scaffold_m19_p_1	49522523	49523018	unknown_1462	0	+	49522523	49523018	0	1	495,	0,
scaffold_m19_p_1	49544069	49587000	AQP9_x1	0	-	49547193	49586792	0	6	3299,218,119,138,127,319,	0,8021,14173,15111,20162,42612,
scaffold_m19_p_1	49653625	49753694	ALDH1A2_x2	0	+	49653691	49751938	0	13	183,105,141,130,62,129,114,103,185,165,158,75,1829,	0,42248,42487,45225,57888,59978,60234,86007,88061,89644,90416,90894,98240,
scaffold_m19_p_1	49653625	49753694	ALDH1A2_x3	0	+	49653691	49751938	0	12	183,105,141,130,62,129,103,185,165,158,75,1829,	0,42248,42487,45225,57888,59978,86007,88061,89644,90416,90894,98240,
scaffold_m19_p_1	49653649	49753694	ALDH1A2_x1	0	+	49653691	49751938	0	13	159,78,141,130,62,129,114,103,185,165,158,75,1829,	0,42224,42463,45201,57864,59954,60210,85983,88037,89620,90392,90870,98216,
scaffold_m19_p_1	49927831	49950347	ENST00000587652.GCOM1	0	-	49927831	49950328	0	4	132,205,645,132,	0,17552,20121,22384,
scaffold_m19_p_1	49942121	49950032	ENST00000587652.GCOM1	0	-	49943204	49948017	0	5	1230,205,645,195,95,	0,3262,5831,6733,7816,
scaffold_m19_p_1	49942124	50052463	ENST00000267853.MYZAP	0	-	49943204	50052375	0	14	1227,205,101,84,106,80,129,126,153,114,93,156,87,163,	0,3259,32346,44858,64807,66402,71603,72599,76870,80109,84397,88212,100698,110176,
scaffold_m19_p_1	49942124	49950347	ENST00000587652.GCOM1	0	-	49943204	49950328	0	4	1227,205,174,132,	0,3259,5828,8091,
scaffold_m19_p_1	49942124	50052463	ENST00000267853.MYZAP	0	-	49943204	50052375	0	15	1227,205,645,101,84,106,80,129,126,153,114,93,156,87,163,	0,3259,5828,32346,44858,64807,66402,71603,72599,76870,80109,84397,88212,100698,110176,
scaffold_m19_p_1	49942124	49950347	ENST00000587652.GCOM1	0	-	49943204	49950328	0	4	1227,205,645,132,	0,3259,5828,8091,
scaffold_m19_p_1	49942124	49950454	ENST00000587652.GCOM1	0	-	49943204	49950328	0	5	1227,205,406,131,239,	0,3259,5828,6342,8091,
scaffold_m19_p_1	50082273	50235212	CGNL1_x2	0	-	50085209	50180917	0	19	3066,164,109,125,84,90,162,171,153,105,207,213,136,149,102,103,95,1605,100,	0,4154,4715,5802,6567,18382,21304,25009,25626,30991,31939,80378,88563,89835,90523,94091,96165,97054,152839,
scaffold_m19_p_1	50082491	50163613	CGNL1_x1	0	-	50085209	50162723	0	13	2848,164,109,125,84,90,162,171,153,105,207,213,281,	0,3936,4497,5584,6349,18164,21086,24791,25408,30773,31721,80160,80841,
scaffold_m19_p_1	50298758	50676775	TCF12_x2	0	-	50304205	50675509	0	21	2328,154,233,163,115,207,72,74,79,65,145,140,106,53,136,65,103,74,73,97,264,	0,5436,10796,15513,16874,24498,25441,26507,35346,43417,43778,44206,45388,76702,82702,117985,200660,230192,375556,376676,377753,
scaffold_m19_p_1	50308400	50355404	TCF12_x1	0	-	50309546	50314333	0	10	1387,163,7831,74,79,65,145,140,106,160,	0,5871,7232,16865,25704,33775,34136,34564,35746,46844,
scaffold_m19_p_1	50863373	50956614	ZNF280D_x6	0	+	50863373	50955325	0	20	260,146,66,140,118,171,110,224,158,101,147,135,308,141,63,119,37,49,56,1917,	0,13869,16777,16943,26690,31306,31613,37561,40694,41594,42705,48290,50196,51184,57518,61643,61909,71935,88940,91324,
scaffold_m19_p_1	50863503	50886298	ZNF280D_x5	0	+	50877252	50880507	0	4	130,152,66,5982,	0,13733,16647,16813,
scaffold_m19_p_1	50863590	50956605	ZNF280D_x4	0	+	50877325	50955325	0	18	43,152,118,171,110,224,158,101,147,135,308,141,63,119,37,49,56,1908,	0,13646,26473,31089,31396,37344,40477,41377,42488,48073,49979,50967,57301,61426,61692,71718,88723,91107,
scaffold_m19_p_1	50863789	50957637	ZNF280D_x3	0	+	50864031	50955325	0	20	373,146,66,140,118,171,110,224,158,101,147,135,308,141,63,119,37,49,56,2940,	0,13453,16361,16527,26274,30890,31197,37145,40278,41178,42289,47874,49780,50768,57102,61227,61493,71519,88524,90908,
scaffold_m19_p_1	50893218	50898435	ZNF280D_x1	0	+	50894837	50895144	0	2	1632,3449,	0,1768,
scaffold_m19_p_1	50930140	50956606	ZNF280D_x2	0	+	50952331	50955325	0	3	5217,56,1909,	0,22173,24557,
scaffold_m19_p_1	51065327	51097387	MNS1_x2	0	+	51065452	51095389	0	10	128,219,128,103,230,217,108,258,126,2082,	0,1181,6245,18606,22322,23130,23451,26375,27954,29978,
scaffold_m19_p_1	51065345	51095585	MNS1_x1	0	+	51087676	51095389	0	10	110,219,128,103,268,217,108,258,126,280,	0,1163,6227,18588,22266,23112,23433,26357,27936,29960,
scaffold_m19_p_1	51066149	51097387	MNS1_x3	0	+	51066149	51095389	0	10	3,219,128,103,230,217,108,258,126,2082,	0,359,5423,17784,21500,22308,22629,25553,27132,29156,
scaffold_m19_p_1	51096378	51145877	TEX9_x2	0	-	51096519	51145548	0	12	219,135,135,174,83,179,83,46,80,64,92,356,	0,780,9759,16612,17162,19818,21794,22167,37571,39259,48929,49143,
scaffold_m19_p_1	51096410	51184255	TEX9_x1	0	-	51096519	51113585	0	11	187,135,135,174,83,179,83,46,80,64,515,	0,748,9727,16580,17130,19786,21762,22135,37539,39227,87330,
scaffold_m19_p_1	51227326	51332458	RFX7_x2	0	+	51228114	51332458	0	5	949,34,83,123,136,	0,60848,85843,86819,104996,
scaffold_m19_p_1	51227326	51345531	RFX7_x4	0	+	51228114	51342815	0	9	949,34,83,123,119,83,208,296,5992,	0,60848,85843,86819,104996,106598,107321,110784,112213,
scaffold_m19_p_1	51227593	51345661	RFX7_x1	0	+	51228114	51342815	0	9	682,34,83,123,117,85,208,296,6122,	0,60581,85576,86552,104729,106329,107054,110517,111946,
scaffold_m19_p_1	51314158	51345531	RFX7_x3	0	+	51314158	51342815	0	6	110,119,83,208,296,5992,	0,18164,19766,20489,23952,25381,
scaffold_m19_p_1	51339578	51342815	RFX7B_x1	0	+	51339578	51342815	0	1	3237,	0,
scaffold_m19_p_1	51405892	51527601	NEDD4_x4	0	+	51431390	51524660	0	31	167,229,74,79,39,54,147,51,62,103,167,118,165,66,120,204,81,55,59,66,230,122,71,96,74,61,60,108,97,73,3044,	0,7698,16454,25464,25642,46354,63872,75513,76884,79310,84446,87121,87330,91200,102159,103534,105392,105727,105875,106995,109012,109990,110253,111447,111871,112224,114730,114880,115681,118088,118665,
scaffold_m19_p_1	51405910	51527595	NEDD4_x3	0	+	51406014	51524660	0	29	149,74,79,39,54,51,62,103,167,118,165,66,120,114,81,55,59,66,230,122,71,96,74,61,60,108,97,73,3038,	0,16436,25446,25624,46336,75495,76866,79292,84428,87103,87312,91182,102141,103606,105374,105709,105857,106977,108994,109972,110235,111429,111853,112206,114712,114862,115663,118070,118647,
scaffold_m19_p_1	51405967	51527607	NEDD4_x5	0	+	51406014	51524660	0	29	92,74,79,39,54,51,62,103,167,118,165,66,120,204,81,55,59,66,230,122,71,96,74,61,60,108,97,73,3050,	0,16379,25389,25567,46279,75438,76809,79235,84371,87046,87255,91125,102084,103459,105317,105652,105800,106920,108937,109915,110178,111372,111796,112149,114655,114805,115606,118013,118590,
scaffold_m19_p_1	51405992	51527601	NEDD4_x2	0	+	51434829	51524660	0	30	67,74,79,39,83,54,51,62,103,167,118,165,66,120,204,81,55,59,66,230,122,71,96,74,61,60,108,97,73,3044,	0,16354,25364,25542,28775,46254,75413,76784,79210,84346,87021,87230,91100,102059,103434,105292,105627,105775,106895,108912,109890,110153,111347,111771,112124,114630,114780,115581,117988,118565,
scaffold_m19_p_1	51406224	51527601	NEDD4_x1	0	+	51431390	51524660	0	29	101,74,79,39,54,51,62,103,167,118,165,66,120,204,81,55,59,66,230,122,71,96,74,61,60,108,97,73,3044,	0,16122,25132,25310,46022,75181,76552,78978,84114,86789,86998,90868,101827,103202,105060,105395,105543,106663,108680,109658,109921,111115,111539,111892,114398,114548,115349,117756,118333,
scaffold_m19_p_1	51458840	51527607	NEDD4_x6	0	+	51459301	51524660	0	22	2021,167,118,165,66,120,204,81,55,59,66,230,122,71,96,74,61,60,108,97,73,3050,	0,31498,34173,34382,38252,49211,50586,52444,52779,52927,54047,56064,57042,57305,58499,58923,59276,61782,61932,62733,65140,65717,
scaffold_m19_p_1	51458840	51527607	NEDD4_x7	0	+	51459301	51524660	0	25	2021,51,62,103,119,118,165,66,120,204,81,55,59,66,230,122,71,96,74,61,60,108,97,73,3050,	0,22565,23936,26362,31546,34173,34382,38252,49211,50586,52444,52779,52927,54047,56064,57042,57305,58499,58923,59276,61782,61932,62733,65140,65717,
scaffold_m19_p_1	51458840	51527607	NEDD4_x8	0	+	51459301	51524660	0	25	2021,51,62,103,167,118,165,66,120,204,81,55,59,66,230,122,71,96,74,61,60,108,97,73,3050,	0,22565,23936,26362,31498,34173,34382,38252,49211,50586,52444,52779,52927,54047,56064,57042,57305,58499,58923,59276,61782,61932,62733,65140,65717,
scaffold_m19_p_1	51502548	51527595	NEDD4_x9	0	+	51509534	51524660	0	17	5623,204,81,55,59,66,230,122,71,96,74,61,60,108,97,73,3038,	0,6878,8736,9071,9219,10339,12356,13334,13597,14791,15215,15568,18074,18224,19025,21432,22009,
scaffold_m19_p_1	51591217	51719878	PRTG_x1	0	+	51591359	51711411	0	20	233,303,145,134,138,159,160,248,165,306,189,96,187,128,171,183,121,166,105,8872,	0,2378,50226,51530,53173,53564,54342,55258,57775,61101,62629,103311,104072,104866,106254,113256,114760,116171,119214,119789,
scaffold_m19_p_1	51727600	51768975	PYGO1_x1	0	+	51734350	51761931	0	4	104,899,86,8169,	0,5900,31489,33206,
scaffold_m19_p_1	51778524	51819335	DNAAF4_x3	0	+	51778569	51815825	0	9	168,148,134,232,146,110,154,106,3620,	0,532,1863,11142,13084,14411,33821,35031,37191,
scaffold_m19_p_1	51778524	51853820	DNAAF4_x6	0	+	51778569	51853820	0	9	168,148,134,232,146,110,154,106,17,	0,532,1863,11142,13084,14411,33821,35031,75279,
scaffold_m19_p_1	51778524	51819335	DNAAF4_x5	0	+	51778569	51815825	0	7	168,148,146,110,154,106,3620,	0,532,13084,14411,33821,35031,37191,
scaffold_m19_p_1	51778524	51815799	DNAAF4_x4	0	+	51778569	51815799	0	8	168,148,134,232,146,110,154,84,	0,532,1863,11142,13084,14411,33821,37191,
scaffold_m19_p_1	51778648	51817906	DNAAF4_x2	0	+	51779176	51815825	0	9	210,148,134,232,146,110,154,106,2191,	0,408,1739,11018,12960,14287,33697,34907,37067,
scaffold_m19_p_1	51780404	51816041	DNAAF4_x1	0	+	51792968	51815825	0	7	117,264,146,110,154,106,326,	0,9262,11204,12531,31941,33151,35311,
scaffold_m19_p_1	51821889	51832000	C15orf65_x1	0	-	51824968	51831849	0	2	3427,169,	0,9942,
scaffold_m19_p_1	51832260	51880455	CCPG1_x2	0	+	51853812	51879897	0	10	104,69,121,77,205,249,122,105,152,748,	0,21543,24119,28139,29891,34466,39520,43963,45220,47447,
scaffold_m19_p_1	51832260	51866745	CCPG1_x3	0	+	51853812	51866745	0	6	104,69,121,77,205,5,	0,21543,24119,28139,29891,34480,
scaffold_m19_p_1	51832260	51879736	CCPG1_x4	0	+	51853812	51879736	0	9	104,69,121,77,205,249,122,1063,29,	0,21543,24119,28139,29891,34466,39520,43963,47447,
scaffold_m19_p_1	51832724	51880484	CCPG1_x1	0	+	51832724	51880351	0	10	18,69,121,77,205,249,122,1409,98,150,	0,21079,23655,27675,29427,34002,39056,43499,46983,47610,
scaffold_m19_p_1	51880447	51909478	PIGB_x2	0	-	51880684	51909408	0	12	375,181,214,65,212,52,141,119,105,118,136,203,	0,673,2655,7651,8316,9774,17578,20804,22618,26260,26855,28828,
scaffold_m19_p_1	51880447	51909474	PIGB_x3	0	-	51880684	51909408	0	12	375,181,214,65,212,52,141,131,105,118,136,199,	0,673,2655,7651,8316,9774,17578,20804,22618,26260,26855,28828,
scaffold_m19_p_1	51880450	51909455	PIGB_x1	0	-	51880684	51909408	0	9	372,181,214,65,58,52,118,136,180,	0,670,2652,7648,8313,9771,26257,26852,28825,
scaffold_m19_p_1	51880684	51909408	PIGB_x5	0	-	51880684	51909408	0	12	138,181,214,65,212,52,141,131,105,118,145,133,	0,436,2418,7414,8079,9537,17341,20567,22381,26023,26609,28591,
scaffold_m19_p_1	51898055	51909408	PIGB_x4	0	-	51898055	51909408	0	3	111,131,133,	0,3196,11220,
scaffold_m19_p_1	51909556	51913094	PIGBOS1_x1	0	+	51912795	51912960	0	2	92,372,	0,3166,
scaffold_m19_p_1	51910267	51912741	TIGD1-like	0	+	51910267	51912741	0	3	746,15,19,	0,906,2455,
scaffold_m19_p_1	51921536	51984503	RAB27A_x1	0	+	51962869	51983830	0	7	166,117,175,86,104,124,872,	0,16375,41311,43976,46028,50410,62095,
scaffold_m19_p_1	51991511	52005759	RSL24D1_x1	0	+	51991580	52004534	0	6	150,114,73,64,86,1305,	0,3999,6062,10680,11454,12943,
scaffold_m19_p_1	52007581	52007950	Lire1-like	0	+	52007581	52007950	0	1	369,	0,
scaffold_m19_p_1	52238678	52238814	unknown_27	0	-	52238678	52238814	0	1	136,	0,
scaffold_m19_p_1	52360974	52862427	UNC13C_x2	0	-	52362549	52665836	0	33	1861,160,93,148,81,57,124,150,89,78,78,144,97,127,86,134,129,90,69,157,164,116,170,142,228,220,72,83,65,23,3247,97,818,	0,4515,6220,51342,64794,70244,72830,77643,84027,93681,98273,107927,108746,112704,155350,184462,214205,220038,221545,231566,241629,243672,246769,282342,283483,295630,304826,307029,372053,372706,466983,486543,500635,
scaffold_m19_p_1	52360974	52862269	UNC13C_x3	0	-	52362549	52665836	0	34	1861,160,93,148,81,57,124,150,89,30,78,78,144,97,127,86,134,129,90,69,157,164,116,170,142,228,199,72,83,65,23,3247,97,660,	0,4515,6220,51342,64794,70244,72830,77643,84027,93157,93681,98273,107927,108746,112704,155350,184462,214205,220038,221545,231566,241629,243672,246769,282342,283483,295630,304826,307029,372053,372706,466983,486543,500635,
scaffold_m19_p_1	52360974	52486553	UNC13C_x4	0	-	52362549	52486526	0	15	1861,160,93,148,81,57,124,150,89,78,78,144,97,127,127,	0,4515,6220,51342,64794,70244,72830,77643,84027,93681,98273,107927,108746,112704,125452,
scaffold_m19_p_1	52360974	52862266	UNC13C_x5	0	-	52362549	52830949	0	34	1861,160,93,148,81,57,124,150,89,78,78,144,97,127,86,134,129,90,69,157,164,116,170,142,228,220,72,6,79,65,23,3247,97,657,	0,4515,6220,51342,64794,70244,72830,77643,84027,93681,98273,107927,108746,112704,155350,184462,214205,220038,221545,231566,241629,243672,246769,282342,283483,295630,304826,306013,307033,372053,372706,466983,486543,500635,
scaffold_m19_p_1	52374067	52374082	ANKRD39_x2.117247	0	-	52374067	52374082	0	1	15,	0,
scaffold_m19_p_1	52508466	52861799	UNC13C_x1	0	-	52511038	52665836	0	19	2577,86,134,129,90,69,157,164,116,170,142,228,220,72,83,65,23,97,190,	0,7858,36970,66713,72546,74053,84074,94137,96180,99277,134850,135991,148138,157334,159537,224561,225214,339051,353143,
scaffold_m19_p_1	53016499	53218133	WDR72_x1	0	+	53040252	53216599	0	20	167,165,107,79,175,77,120,146,97,142,246,221,196,191,818,92,80,196,105,1590,	0,23741,29837,36571,37697,38577,39672,40735,41264,45896,47945,50022,52626,75052,112172,115561,118607,123955,194488,200044,
scaffold_m19_p_1	53016499	53218133	WDR72_x2	0	+	53040252	53216599	0	20	167,165,107,79,175,77,120,182,97,142,246,221,196,191,818,92,80,196,105,1590,	0,23741,29837,36571,37697,38577,39672,40735,41264,45896,47945,50022,52626,75052,112172,115561,118607,123955,194488,200044,
scaffold_m19_p_1	53037366	53037394	ENST00000361048.PLEKHS1.67204	0	-	53037366	53037394	0	1	28,	0,
scaffold_m19_p_1	53422660	53460310	unknown_1463	0	+	53422660	53460310	0	3	177,193,71,	0,4802,37579,
scaffold_m19_p_1	53711113	53711772	MORF4L2B_x1	0	+	53711113	53711772	0	1	659,	0,
scaffold_m19_p_1	53883119	53923144	ONECUT1_x2	0	+	53883546	53915858	0	2	1532,7579,	0,32446,
scaffold_m19_p_1	53903497	53916480	ONECUT1_x1	0	+	53904331	53915858	0	3	311,256,915,	0,792,12068,
scaffold_m19_p_1	53983785	53984166	unknown_1464	0	-	53983785	53984166	0	1	381,	0,
scaffold_m19_p_1	53983889	54077635	FAM214A_x3	0	+	53985259	54076794	0	13	458,116,185,203,126,1849,120,80,109,159,69,200,995,	0,1270,69025,70142,70667,71531,77839,79955,80728,82023,86650,89027,92751,
scaffold_m19_p_1	53983889	54070623	FAM214A_x7	0	+	53985259	54070623	0	11	458,116,185,203,126,1849,117,80,109,159,84,	0,1270,69025,70142,70667,71531,77842,79955,80728,82023,86650,
scaffold_m19_p_1	53983914	54077213	FAM214A_x2	0	+	54054094	54076794	0	12	131,116,1320,126,1849,120,80,109,159,69,200,573,	0,1245,69000,70642,71506,77814,79930,80703,81998,86625,89002,92726,
scaffold_m19_p_1	53983987	54077543	FAM214A_x5	0	+	53985259	54076794	0	13	360,116,185,203,126,1849,117,80,109,159,69,200,903,	0,1172,68927,70044,70569,71433,77744,79857,80630,81925,86552,88929,92653,
scaffold_m19_p_1	54008683	54072281	FAM214A_x4	0	+	54008840	54070623	0	10	194,185,203,126,1849,120,80,109,159,1742,	0,44231,45348,45873,46737,53045,55161,55934,57229,61856,
scaffold_m19_p_1	54008703	54077625	FAM214A_x1	0	+	54008840	54076794	0	12	174,185,203,126,1849,120,80,109,159,69,200,985,	0,44211,45328,45853,46717,53025,55141,55914,57209,61836,64213,67937,
scaffold_m19_p_1	54008840	54077635	FAM214A_x6	0	+	54008840	54076794	0	12	37,185,203,126,1849,117,80,109,159,69,200,995,	0,44074,45191,45716,46580,52891,55004,55777,57072,61699,64076,67800,
scaffold_m19_p_1	54084034	54104916	ARPP19_x1	0	+	54084304	54100545	0	4	37,55,123,4542,	0,260,11224,16340,
scaffold_m19_p_1	54117157	54295610	MYO5A_x6	0	+	54117444	54289771	0	41	314,111,172,145,157,144,82,108,107,266,82,141,126,84,162,98,87,109,212,157,240,249,94,149,114,144,54,228,9,101,199,75,94,147,155,90,151,283,175,81,5992,	0,59578,62878,68548,76103,80728,82891,85909,87741,93827,94720,102889,104608,105326,110253,111748,115157,115332,117939,121047,124558,125997,128880,131564,135799,138707,139101,142385,144825,147120,152234,154226,154951,160248,162812,164866,166490,168712,170473,171854,172461,
scaffold_m19_p_1	54117157	54295610	MYO5A_x5	0	+	54117444	54289771	0	40	314,111,172,145,157,144,82,108,107,266,82,141,126,84,162,98,87,109,212,157,240,249,94,149,114,144,54,228,101,78,199,94,147,155,90,151,283,175,81,5992,	0,59578,62878,68548,76103,80728,82891,85909,87741,93827,94720,102889,104608,105326,110253,111748,115157,115332,117939,121047,124558,125997,128880,131564,135799,138707,139101,142385,147120,149810,152234,154951,160248,162812,164866,166490,168712,170473,171854,172461,
scaffold_m19_p_1	54117157	54295610	MYO5A_x4	0	+	54117444	54289771	0	41	314,111,172,145,157,144,82,108,107,266,82,141,126,84,162,98,87,109,212,157,240,249,94,149,114,144,54,228,9,101,78,199,94,147,155,90,151,283,175,81,5992,	0,59578,62878,68548,76103,80728,82891,85909,87741,93827,94720,102889,104608,105326,110253,111748,115157,115332,117939,121047,124558,125997,128880,131564,135799,138707,139101,142385,144825,147120,149810,152234,154951,160248,162812,164866,166490,168712,170473,171854,172461,
scaffold_m19_p_1	54117157	54295610	MYO5A_x3	0	+	54117444	54289771	0	40	314,111,172,145,157,144,82,108,107,266,82,141,126,84,162,98,87,109,212,157,240,249,94,149,114,144,54,228,9,101,199,94,147,155,90,151,283,175,81,5992,	0,59578,62878,68548,76103,80728,82891,85909,87741,93827,94720,102889,104608,105326,110253,111748,115157,115332,117939,121047,124558,125997,128880,131564,135799,138707,139101,142385,144825,147120,152234,154951,160248,162812,164866,166490,168712,170473,171854,172461,
scaffold_m19_p_1	54117370	54291283	MYO5A_x2	0	+	54117444	54289771	0	39	101,111,172,145,157,144,82,108,107,266,82,141,126,84,162,98,87,109,212,157,240,249,94,149,114,144,54,237,101,199,94,147,155,90,151,283,175,81,1665,	0,59365,62665,68335,75890,80515,82678,85696,87528,93614,94507,102676,104395,105113,110040,111535,114944,115119,117726,120834,124345,125784,128667,131351,135586,138494,138888,142172,146907,152021,154738,160035,162599,164653,166277,168499,170260,171641,172248,
scaffold_m19_p_1	54268242	54291288	MYO5A_x1	0	+	54272114	54289771	0	9	3960,147,155,90,151,283,175,81,1670,	0,9163,11727,13781,15405,17627,19388,20769,21376,
scaffold_m19_p_1	54291728	54292100	unknown_1465	0	+	54291728	54292100	0	1	372,	0,
scaffold_m19_p_1	54299822	54389177	MYO5C_x1	0	+	54299955	54387667	0	41	160,111,166,145,157,144,82,108,107,266,82,141,126,84,135,98,87,112,212,166,147,165,94,64,181,94,64,81,181,94,64,148,88,99,155,90,151,283,175,81,1663,	0,11804,15136,15813,18879,20667,24508,25559,30578,31842,35980,40145,42160,44581,46373,46928,47850,48428,49312,51851,52740,54321,55715,58377,60460,62753,63148,63297,64262,66072,68437,72269,73454,75736,77080,79526,82137,82913,85754,86412,87692,
scaffold_m19_p_1	54299822	54335822	MYO5C_x2	0	+	54299955	54335822	0	11	160,111,166,145,157,144,82,108,107,226,20,	0,11804,15136,15813,18879,20667,24508,25559,30578,31842,35980,
scaffold_m19_p_1	54299822	54325441	MYO5C_x3	0	+	54299955	54325441	0	7	160,111,166,145,157,144,60,	0,11804,15136,15813,18879,20667,25559,
scaffold_m19_p_1	54395105	54431424	GNB5_x5	0	+	54395105	54429333	0	12	126,112,137,42,77,133,144,92,49,97,167,2103,	0,4059,14205,16910,19125,19675,24324,26423,30001,31750,32802,34216,
scaffold_m19_p_1	54399061	54431423	GNB5_x4	0	+	54414245	54429333	0	10	215,137,69,133,144,92,49,97,167,2102,	0,10249,15177,15719,20368,22467,26045,27794,28846,30260,
scaffold_m19_p_1	54399074	54430275	GNB5_x3	0	+	54399164	54429333	0	11	202,137,42,77,133,144,92,49,97,167,954,	0,10236,12941,15156,15706,20355,22454,26032,27781,28833,30247,
scaffold_m19_p_1	54399087	54431423	GNB5_x2	0	+	54414835	54429333	0	9	189,137,2898,144,92,49,97,167,2102,	0,10223,12928,20342,22441,26019,27768,28820,30234,
scaffold_m19_p_1	54399352	54431423	GNB5_x1	0	+	54409354	54429333	0	11	336,137,42,77,133,144,92,49,97,167,2102,	0,9958,12663,14878,15428,20077,22176,25754,27503,28555,29969,
scaffold_m19_p_1	54437058	54439462	BCL2L10_x2	0	+	54437058	54439462	0	2	505,158,	0,2246,
scaffold_m19_p_1	54437058	54439427	BCL2L10_x1	0	+	54437058	54439427	0	2	435,123,	0,2246,
scaffold_m19_p_1	54495855	54540008	MAPK6_x1	0	-	54500449	54518791	0	6	5696,202,165,145,1187,181,	0,8054,12258,20838,22381,43972,
scaffold_m19_p_1	54569243	54595797	LEO1_x4	0	+	54569243	54595657	0	12	199,759,105,95,146,85,95,135,136,187,98,245,	0,4300,7048,9976,11143,12037,15814,16406,17676,19722,21368,26309,
scaffold_m19_p_1	54569360	54595797	LEO1_x5	0	+	54569384	54595657	0	10	82,759,105,95,146,135,136,187,98,245,	0,4183,6931,9859,11026,16289,17559,19605,21251,26192,
scaffold_m19_p_1	54569370	54579849	LEO1_x3	0	+	54569384	54579359	0	4	72,759,105,630,	0,4173,6921,9849,
scaffold_m19_p_1	54569423	54595791	LEO1_x2	0	+	54572580	54595657	0	12	3173,759,105,95,146,85,95,135,136,187,98,239,	0,4120,6868,9796,10963,11857,15634,16226,17496,19542,21188,26129,
scaffold_m19_p_1	54569914	54595790	LEO1_x1	0	+	54574040	54595657	0	11	4388,105,95,146,85,95,135,136,187,98,238,	0,6377,9305,10472,11366,15143,15735,17005,19051,20697,25638,
scaffold_m19_p_1	54599226	54613690	LEO1-like	0	+	54603036	54613081	0	11	428,159,95,146,85,95,135,136,166,98,672,	0,612,3796,4739,5616,7433,8100,10083,11080,12056,13792,
scaffold_m19_p_1	54619436	54685695	TMOD3_x3	0	-	54623499	54660114	0	10	4098,145,144,108,131,90,123,157,193,195,	0,9246,10751,14274,15940,19912,21321,35571,40552,66064,
scaffold_m19_p_1	54619436	54685683	TMOD3_x2	0	-	54623499	54660114	0	9	4098,145,108,131,90,123,157,193,183,	0,9246,14274,15940,19912,21321,35571,40552,66064,
scaffold_m19_p_1	54620618	54685671	TMOD3_x1	0	-	54628635	54660114	0	9	8209,144,108,131,90,123,157,193,171,	0,9569,13092,14758,18730,20139,34389,39370,64882,
scaffold_m19_p_1	54683712	54684177	UBE2L5B_x1	0	+	54683712	54684177	0	1	465,	0,
scaffold_m19_p_1	54696041	54752264	TMOD2_x4	0	-	54703499	54739362	0	10	7493,145,144,108,131,87,123,157,198,125,	0,9379,17274,23727,25636,32942,35811,40769,43195,56098,
scaffold_m19_p_1	54696050	54752226	TMOD2_x3	0	-	54703499	54739362	0	9	7484,145,144,108,131,87,157,198,87,	0,9370,17265,23718,25627,32933,40760,43186,56089,
scaffold_m19_p_1	54697442	54752226	TMOD2_x2	0	-	54703499	54739362	0	8	6092,145,144,108,131,157,198,87,	0,7978,15873,22326,24235,39368,41794,54697,
scaffold_m19_p_1	54700664	54752223	TMOD2_x1	0	-	54703499	54739362	0	10	2870,145,144,108,131,87,123,163,198,84,	0,4756,12651,19104,21013,28319,31188,36140,38572,51475,
scaffold_m19_p_1	54769258	54786983	LYSMD2_x1	0	+	54769288	54786463	0	3	291,332,563,	0,12788,17162,
scaffold_m19_p_1	54769288	54782101	LYSMD2_x2	0	+	54769288	54782101	0	2	248,55,	0,12758,
scaffold_m19_p_1	54791749	54831791	SCG3_x5	0	-	54795245	54831482	0	11	3615,81,132,84,117,178,143,216,46,53,400,	0,10515,21745,22619,25880,28465,32217,38085,38396,38927,39642,
scaffold_m19_p_1	54795041	54821169	SCG3_x4	0	-	54795245	54820386	0	6	323,81,132,84,117,955,	0,7223,18453,19327,22588,25173,
scaffold_m19_p_1	54795081	54831814	SCG3_x6	0	-	54795245	54831482	0	12	283,81,132,84,117,178,150,143,216,46,53,423,	0,7183,18413,19287,22548,25133,27751,28885,34753,35064,35595,36310,
scaffold_m19_p_1	54795146	54831753	SCG3_x3	0	-	54795245	54829919	0	13	218,81,132,84,117,178,150,143,216,46,53,29,210,	0,7118,18348,19222,22483,25068,27686,28820,34688,34999,35530,36245,36397,
scaffold_m19_p_1	54818178	54831791	SCG3_x2	0	-	54820110	54831482	0	7	2214,150,143,216,46,53,400,	0,4654,5788,11656,11967,12498,13213,
scaffold_m19_p_1	54827095	54831814	SCG3_x1	0	-	54829826	54831482	0	4	2955,46,53,423,	0,3050,3581,4296,
scaffold_m19_p_1	54861897	54862284	unknown_1466	0	-	54861897	54862284	0	1	387,	0,
scaffold_m19_p_1	54862820	54999043	DMXL2_x8	0	+	54863107	54997818	0	38	374,126,72,79,136,67,179,184,175,234,272,666,631,111,170,98,166,265,1082,192,77,131,249,179,131,86,202,118,87,122,139,61,128,78,92,53,218,1435,	0,25380,27915,30661,31545,32350,49250,51419,54069,58276,59000,59889,81099,85050,88486,91265,91807,93263,97133,98626,100515,102125,111669,118025,119231,119892,120563,121579,125818,126202,127466,128259,128457,129122,131038,131846,133832,134788,
scaffold_m19_p_1	54862905	54900162	DMXL2_x2	0	+	54863107	54895249	0	6	289,126,72,79,136,4992,	0,25295,27830,30576,31460,32265,
scaffold_m19_p_1	54862919	54999051	DMXL2_x11	0	+	54863107	54997818	0	41	275,126,72,79,136,67,179,184,175,234,272,697,122,90,118,120,111,170,98,166,265,1082,192,77,128,249,179,131,86,202,118,87,122,139,61,128,78,92,53,218,1443,	0,25281,27816,30562,31446,32251,49151,51320,53970,58177,58901,59790,60831,67463,69648,71364,84951,88387,91166,91708,93164,97034,98527,100416,102029,111570,117926,119132,119793,120464,121480,125719,126103,127367,128160,128358,129023,130939,131747,133733,134689,
scaffold_m19_p_1	54862919	54999051	DMXL2_x10	0	+	54863107	54997818	0	43	275,126,72,79,136,67,179,184,175,234,272,697,122,90,118,120,228,1677,111,170,98,166,265,1082,192,77,128,249,179,131,86,202,118,87,122,139,61,128,78,92,53,218,1443,	0,25281,27816,30562,31446,32251,49151,51320,53970,58177,58901,59790,60831,67463,69648,71364,77345,79954,84951,88387,91166,91708,93164,97034,98527,100416,102029,111570,117926,119132,119793,120464,121480,125719,126103,127367,128160,128358,129023,130939,131747,133733,134689,
scaffold_m19_p_1	54862919	54999051	DMXL2_x9	0	+	54863107	54997818	0	43	275,126,72,79,136,67,179,184,175,234,272,697,122,90,118,120,228,1677,111,170,98,166,265,1082,192,77,131,249,179,131,86,202,118,87,122,139,61,128,78,92,53,218,1443,	0,25281,27816,30562,31446,32251,49151,51320,53970,58177,58901,59790,60831,67463,69648,71364,77345,79954,84951,88387,91166,91708,93164,97034,98527,100416,102026,111570,117926,119132,119793,120464,121480,125719,126103,127367,128160,128358,129023,130939,131747,133733,134689,
scaffold_m19_p_1	54862962	54999045	DMXL2_x7	0	+	54863107	54997818	0	44	232,126,72,79,136,67,179,184,175,234,272,697,122,90,118,120,228,1677,111,170,98,166,265,1082,192,77,131,249,179,131,86,202,118,63,87,122,139,61,128,78,92,53,218,1437,	0,25238,27773,30519,31403,32208,49108,51277,53927,58134,58858,59747,60788,67420,69605,71321,77302,79911,84908,88344,91123,91665,93121,96991,98484,100373,101983,111527,117883,119089,119750,120421,121437,124807,125676,126060,127324,128117,128315,128980,130896,131704,133690,134646,
scaffold_m19_p_1	54923164	54998785	DMXL2_x6	0	+	54923168	54997818	0	33	242,122,90,118,120,228,1677,111,170,98,166,265,1082,192,77,131,249,179,131,86,202,118,63,87,122,139,61,128,78,92,53,218,1177,	0,586,7218,9403,11119,17100,19709,24706,28142,30921,31463,32919,36789,38282,40171,41781,51325,57681,58887,59548,60219,61235,64605,65474,65858,67122,67915,68113,68778,70694,71502,73488,74444,
scaffold_m19_p_1	54948875	54956662	DMXL2_x5	0	+	54954148	54956593	0	4	498,4746,166,579,	0,562,5752,7208,
scaffold_m19_p_1	54959876	54999043	DMXL2_x4	0	+	54963806	54997818	0	21	1159,192,77,86,131,249,179,131,86,202,118,87,122,139,61,128,78,92,53,218,1435,	0,1570,3459,3852,5069,14613,20969,22175,22836,23507,24523,28762,29146,30410,31203,31401,32066,33982,34790,36776,37732,
scaffold_m19_p_1	54982743	54999045	DMXL2_x3	0	+	54991082	54997818	0	13	55,202,118,87,122,226,61,128,78,92,53,218,1437,	0,640,1656,5895,6279,7543,8336,8534,9199,11115,11923,13909,14865,
scaffold_m19_p_1	54985226	54999050	DMXL2_x1	0	+	54988698	54997818	0	10	3499,122,139,61,128,78,92,53,218,1442,	0,3796,5060,5853,6051,6716,8632,9440,11426,12382,
scaffold_m19_p_1	55010220	55080647	GLDN_x1	0	-	55013509	55080393	0	10	3767,151,126,84,135,138,108,18,52,617,	0,5589,6840,7063,9768,12324,21931,22409,30516,69810,
scaffold_m19_p_1	55143591	55203353	CYP19A1_x1	0	+	55187282	55202085	0	8	94,155,177,115,115,163,242,1523,	0,43681,48396,51427,54513,55057,56762,58239,
scaffold_m19_p_1	55145691	55203339	CYP19A1_x2	0	+	55175486	55202085	0	11	4776,129,180,151,155,177,115,115,163,242,1509,	0,21613,29757,32467,41581,46296,49327,52413,52957,54662,56139,
scaffold_m19_p_1	55145691	55192193	CYP19A1_x3	0	+	55175486	55192193	0	6	4776,129,180,151,155,206,	0,21613,29757,32467,41581,46296,
scaffold_m19_p_1	55299245	55337087	TNFAIP8L3_x1	0	+	55299245	55336112	0	2	310,1538,	0,36304,
scaffold_m19_p_1	55361783	55417469	AP4E1_x4	0	-	55364657	55404159	0	20	3035,158,191,555,259,124,115,303,119,109,144,110,123,167,160,122,74,124,72,209,	0,4034,5844,7240,13467,17940,22474,24409,29259,29484,30741,33413,33623,42366,43917,46533,47724,52505,53663,55477,
scaffold_m19_p_1	55361783	55417487	AP4E1_x3	0	-	55364657	55399648	0	22	3035,158,191,555,259,124,115,303,119,109,144,110,123,56,74,167,160,122,74,124,74,227,	0,4034,5844,7240,13467,17940,22474,24409,29259,29484,30741,33413,33623,37816,39609,42366,43917,46533,47724,52505,53663,55477,
scaffold_m19_p_1	55361839	55417477	AP4E1_x6	0	-	55364657	55417410	0	21	2979,158,191,555,259,124,115,303,119,140,149,110,123,74,167,160,122,74,124,72,217,	0,3978,5788,7184,13411,17884,22418,24353,29203,29428,30680,33357,33567,39553,42310,43861,46477,47668,52449,53607,55421,
scaffold_m19_p_1	55361839	55417477	AP4E1_x5	0	-	55364657	55399648	0	22	2979,158,191,555,259,124,115,303,119,140,149,110,123,56,74,167,160,122,74,124,72,217,	0,3978,5788,7184,13411,17884,22418,24353,29203,29428,30680,33357,33567,37760,39553,42310,43861,46477,47668,52449,53607,55421,
scaffold_m19_p_1	55363701	55417489	AP4E1_x2	0	-	55364657	55417410	0	21	1117,158,191,555,259,124,115,303,119,109,144,110,123,74,167,160,122,74,124,72,229,	0,2116,3926,5322,11549,16022,20556,22491,27341,27566,28823,31495,31705,37691,40448,41999,44615,45806,50587,51745,53559,
scaffold_m19_p_1	55364599	55388008	AP4E1_x1	0	-	55364657	55386444	0	9	219,158,191,555,259,124,115,303,310,	0,1218,3028,4424,10651,15124,19658,21593,23099,
scaffold_m19_p_1	55508985	55557996	SPPL2A_x3	0	+	55509043	55554022	0	15	124,120,183,90,137,152,97,102,82,75,57,103,81,161,4049,	0,16030,16478,17085,17619,20899,24306,24822,25944,26538,31350,32080,34878,36387,44962,
scaffold_m19_p_1	55509027	55557995	SPPL2A_x2	0	+	55509043	55554022	0	16	82,120,183,90,137,152,97,102,82,75,57,54,103,81,161,4048,	0,15988,16436,17043,17577,20857,24264,24780,25902,26496,31308,31558,32038,34836,36345,44920,
scaffold_m19_p_1	55538258	55557996	SPPL2A_x1	0	+	55541110	55554022	0	4	2910,81,161,4049,	0,5605,7114,15689,
scaffold_m19_p_1	55575580	55642529	TRPM7_x3	0	+	55575838	55639417	0	12	261,80,39,199,214,125,172,175,124,73,101,3262,	0,25055,27138,34844,37112,40727,41696,43631,45768,47068,49539,63687,
scaffold_m19_p_1	55575595	55708751	TRPM7_x6	0	+	55575838	55707405	0	40	246,80,39,199,214,125,172,175,124,73,101,54,141,135,281,229,156,144,129,279,175,127,185,133,719,62,60,39,97,68,35,26,51,66,284,83,206,52,107,1477,	0,25040,27123,34829,37097,40712,41681,43616,45753,47053,49524,73493,76366,76785,77994,79432,80766,81003,83211,85183,91826,96320,97478,98378,99061,101752,102817,104129,108757,111252,112798,114732,116946,117076,117688,118091,118339,122526,122679,131679,
scaffold_m19_p_1	55575595	55708748	TRPM7_x7	0	+	55575838	55707405	0	40	246,80,39,199,214,125,172,175,124,73,101,135,141,135,281,229,156,144,129,279,175,127,185,133,719,62,60,39,97,68,35,26,51,66,284,83,206,52,107,1474,	0,25040,27123,34829,37097,40712,41681,43616,45753,47053,49524,63672,76366,76785,77994,79432,80766,81003,83211,85183,91826,96320,97478,98378,99061,101752,102817,104129,108757,111252,112798,114732,116946,117076,117688,118091,118339,122526,122679,131679,
scaffold_m19_p_1	55575595	55676399	TRPM7_x2	0	+	55575838	55674272	0	25	246,80,39,199,214,125,172,175,124,73,101,135,54,141,135,281,229,156,144,129,279,175,127,185,2426,	0,25040,27123,34829,37097,40712,41681,43616,45753,47053,49524,63672,73493,76366,76785,77994,79432,80766,81003,83211,85183,91826,96320,97478,98378,
scaffold_m19_p_1	55575599	55708754	TRPM7_x8	0	+	55575838	55707405	0	41	242,80,39,199,214,125,172,175,124,73,101,135,54,141,135,281,229,156,144,129,279,175,127,185,133,719,62,60,39,97,68,35,26,51,66,284,83,206,52,107,1480,	0,25036,27119,34825,37093,40708,41677,43612,45749,47049,49520,63668,73489,76362,76781,77990,79428,80762,80999,83207,85179,91822,96316,97474,98374,99057,101748,102813,104125,108753,111248,112794,114728,116942,117072,117684,118087,118335,122522,122675,131675,
scaffold_m19_p_1	55575613	55676593	TRPM7_x1	0	+	55575838	55675455	0	26	228,80,39,199,214,125,172,175,124,73,101,135,54,141,135,281,229,156,144,129,279,175,127,185,133,1937,	0,25022,27105,34811,37079,40694,41663,43598,45735,47035,49506,63654,73475,76348,76767,77976,79414,80748,80985,83193,85165,91808,96302,97460,98360,99043,
scaffold_m19_p_1	55675268	55708751	TRPM7_x5	0	+	55684337	55707405	0	16	107,150,62,60,4725,68,35,26,51,66,284,83,206,52,107,1477,	0,1550,2079,3144,4456,11579,13125,15059,17273,17403,18015,18418,18666,22853,23006,32006,
scaffold_m19_p_1	55677287	55708880	TRPM7_x4	0	+	55677361	55707405	0	15	122,60,39,97,68,35,26,51,66,284,83,206,52,107,1606,	0,1125,2437,7065,9560,11106,13040,15254,15384,15996,16399,16647,20834,20987,29987,
scaffold_m19_p_1	55715927	55749261	ENST00000616326.USP50	0	+	55716097	55749234	0	7	223,195,196,210,143,133,219,	0,3808,4273,7374,9027,14100,33115,
scaffold_m19_p_1	55715951	55749319	ENST00000616326.USP50	0	+	55716097	55748976	0	7	199,195,196,210,143,133,361,	0,3784,4249,7350,9003,14076,33007,
scaffold_m19_p_1	55715961	55897807	ENST00000543881.GABPB1	0	+	55716097	55896364	0	14	189,195,196,210,143,133,108,168,195,112,114,186,116,1596,	0,3774,4239,7340,8993,14066,148068,151967,153764,155027,155516,167792,171665,180250,
scaffold_m19_p_1	55715963	55758438	ENST00000616326.USP50	0	+	55716097	55758340	0	7	187,195,196,210,143,133,101,	0,3772,4237,7338,8991,14064,42374,
scaffold_m19_p_1	55748299	55798090	USP8_x2	0	-	55750943	55788466	0	19	2830,133,143,237,211,213,263,78,582,224,145,163,145,43,163,86,178,169,116,	0,3003,4579,5751,7054,7719,10166,10851,13861,18787,19330,22353,25675,27958,29580,31001,38246,40063,49675,
scaffold_m19_p_1	55748299	55798090	USP8_x1	0	-	55750943	55788466	0	20	2830,133,143,237,211,213,263,78,87,582,224,145,163,145,43,163,86,145,169,116,	0,3003,4579,5751,7054,7719,10166,10851,12600,13861,18787,19330,22353,25675,27958,29580,31001,38246,40063,49675,
scaffold_m19_p_1	55804744	55804758	VAMP3_x3.225732	0	-	55804744	55804758	0	1	14,	0,
scaffold_m19_p_1	55844345	55897791	ENST00000543881.GABPB1	0	+	55844415	55896364	0	9	85,108,168,195,112,114,186,116,1580,	0,19684,23583,25380,26643,27132,39408,43281,51866,
scaffold_m19_p_1	55864029	55887790	ENST00000543881.GABPB1	0	+	55864029	55887790	0	7	108,168,195,148,114,186,164,	0,3899,5696,6959,7448,19724,23597,
scaffold_m19_p_1	55864029	55897807	ENST00000543881.GABPB1	0	+	55864029	55896364	0	8	108,168,195,148,114,186,116,1596,	0,3899,5696,6959,7448,19724,23597,32182,
scaffold_m19_p_1	55905828	55923042	HDC_x2	0	+	55905874	55922791	0	11	77,173,114,123,135,144,67,163,91,102,998,	0,2135,5976,6986,9252,9659,10279,11177,11431,15978,16216,
scaffold_m19_p_1	55905828	55923042	HDC_x1	0	+	55905874	55922791	0	12	77,173,114,123,135,144,67,163,91,99,102,998,	0,2135,5976,6986,9252,9659,10279,11177,11431,14508,15978,16216,
scaffold_m19_p_1	55926949	55976735	SLC27A2_x1	0	-	55927239	55976547	0	10	467,131,98,199,91,195,125,159,210,666,	0,1321,5605,7101,7879,18000,29621,31929,35533,49120,
scaffold_m19_p_1	56000564	56187128	ATP8B4_x2	0	+	56032351	56187128	0	22	108,92,68,59,114,99,62,73,71,83,159,89,197,209,44,166,189,116,165,112,106,13,	0,28000,31747,46123,73220,76321,78911,108852,112957,117048,129301,136275,138857,144990,148412,154827,161573,170009,173334,174456,176560,186551,
scaffold_m19_p_1	56000564	56223237	ATP8B4_x1	0	+	56032351	56220658	0	29	108,92,68,59,114,99,62,73,71,83,159,89,197,209,44,166,189,116,165,112,106,148,184,224,84,246,139,131,2861,	0,28000,31747,46123,73220,76321,78911,108852,112957,117048,129301,136275,138857,144990,148412,154827,161573,170009,173334,174456,176560,183644,186551,187745,199802,202826,213904,218010,219812,
scaffold_m19_p_1	56357296	56371239	DTWD1_x1	0	-	56357371	56367197	0	6	323,250,144,320,127,186,	0,5591,7728,9637,11352,13757,
scaffold_m19_p_1	56371139	56578474	FAM227B_x3	0	+	56385019	56573928	0	16	100,77,54,226,68,36,105,99,102,127,138,98,160,79,75,4646,	0,10701,13877,19486,21076,26573,27081,30406,35045,38172,41936,173776,177345,198556,199722,202689,
scaffold_m19_p_1	56371139	56578474	FAM227B2_x3	0	+	56385019	56573928	0	16	100,77,54,226,68,36,105,99,102,127,138,98,160,79,75,4646,	0,10701,13877,19486,21076,26573,27081,30406,35045,38172,41936,173776,177345,198556,199722,202689,
scaffold_m19_p_1	56371149	56616050	FAM227B2_x2	0	+	56385019	56615837	0	17	90,77,54,226,68,36,105,99,102,127,138,98,160,79,75,70,279,	0,10691,13867,19476,21066,26563,27071,30396,35035,38162,41926,173766,177335,198546,199712,202679,244622,
scaffold_m19_p_1	56371149	56616050	FAM227B_x2	0	+	56385019	56615837	0	17	90,77,54,226,68,36,105,99,102,127,138,98,160,79,75,70,279,	0,10691,13867,19476,21066,26563,27071,30396,35035,38162,41926,173766,177335,198546,199712,202679,244622,
scaffold_m19_p_1	56371174	56578486	FAM227B2_x1	0	+	56385019	56578437	0	18	65,77,172,54,226,68,36,105,99,102,127,138,98,160,79,75,70,124,	0,10666,11311,13842,19451,21041,26538,27046,30371,35010,38137,41901,173741,177310,198521,199687,202654,207188,
scaffold_m19_p_1	56371174	56578486	FAM227B_x1	0	+	56385019	56578437	0	18	65,77,172,54,226,68,36,105,99,102,127,138,98,160,79,75,70,124,	0,10666,11311,13842,19451,21041,26538,27046,30371,35010,38137,41901,173741,177310,198521,199687,202654,207188,
scaffold_m19_p_1	56375133	56375946	unknown_1467	0	+	56375133	56375946	0	1	813,	0,
scaffold_m19_p_1	56381941	56413578	FAM227B_x4	0	+	56381941	56413578	0	11	21,54,226,68,36,105,99,102,127,138,44,	0,3075,8684,10274,15771,16279,19604,24243,27370,31134,31593,
scaffold_m19_p_1	56429335	56531177	FGF7_x1	0	-	56435687	56505365	0	7	6547,104,551,65,205,137,108,	0,7604,75744,78521,85880,91388,101734,
scaffold_m19_p_1	56561916	56578437	FAM227B2_x4	0	+	56561916	56578437	0	5	30,44,75,70,75,	0,7814,8945,11912,16446,
scaffold_m19_p_1	56575123	56698987	GALK2_x2	0	-	56578850	56698957	0	9	3935,202,211,153,99,91,124,89,83,	0,12912,36901,46967,48592,103664,109610,116239,123781,
scaffold_m19_p_1	56578490	56706661	GALK2_x1	0	-	56578850	56706529	0	10	568,202,211,153,99,147,91,124,89,152,	0,9545,33534,43600,45225,97337,100297,106243,112872,128019,
scaffold_m19_p_1	56578850	56700413	GALK2_x4	0	-	56578850	56700413	0	10	208,202,211,153,99,147,91,124,89,20,	0,9185,33174,43240,44865,96977,99937,105883,112512,121543,
[truncated: 70,415 more rows]
