# Supplementary material for: The pale spear‐nosed bat: A neuromolecular and transgenic model for vocal learning
Source: Ann N Y Acad Sci. 2022 Sep 7;1517(1):125–42. doi: 10.1111/nyas.14884 (PMC9826251; doi:10.1111/nyas.14884)
Supplement: Supplementary file 3 — File S2. FoxP2 Clustal Protein Alignment [file NYAS-1517-125-s003.clustalnum]

CLUSTAL O(1.2.4) multiple sequence alignment


Chiroptera__Phyllostomus_discolor      MMQESATETISNSSMNQNGMSTLSSQLEAGSRDGRSSGDTSSEVSTVELLHLQQQQALQA	60
hFOXP2-201_(canonical_715aa)           MMQESATETISNSSMNQNGMSTLSSQLDAGSRDGRSSGDTSSEVSTVELLHLQQQQALQA	60
                                       ***************************:********************************

Chiroptera__Phyllostomus_discolor      ARQLLLQQQTSGLKSPKSSDKQRPLQVPVSVAMMTPQVITPQQMQQILQQQVLSPQQLQA	120
hFOXP2-201_(canonical_715aa)           ARQLLLQQQTSGLKSPKSSDKQRPLQVPVSVAMMTPQVITPQQMQQILQQQVLSPQQLQA	120
                                       ************************************************************

Chiroptera__Phyllostomus_discolor      LLQQQQAVMLQSKWFIQQQLQEFYKKQQEQLHLQLLQQQQQQQQQQQQQQQQQQQQQQQQ	180
hFOXP2-201_(canonical_715aa)           LLQQQQAVMLQ-----QQQLQEFYKKQQEQLHLQLLQQQQQQQQQQQQQQQQQQQQQQQQ	175
                                       ***********     ********************************************

Chiroptera__Phyllostomus_discolor      QQHPGKPVKEQQQQQQQQQ---QQQQQQQQQQQQLAAQQLVFQQQLLQMQQLQQQQHLLS	237
hFOXP2-201_(canonical_715aa)           QQQQQQQQQQQQQQQQHPGKQAKEQQQQQQQQQQLAAQQLVFQQQLLQMQQLQQQQHLLS	235
                                       **:  :  ::******:     ::************************************

Chiroptera__Phyllostomus_discolor      LQRQGLISIPPGQAALPVQSLPQAGLSPAEIQQLWKEVTGVHSMEDNGMKHGGLDLTTNN	297
hFOXP2-201_(canonical_715aa)           LQRQGLISIPPGQAALPVQSLPQAGLSPAEIQQLWKEVTGVHSMEDNGIKHGGLDLTTNN	295
                                       ************************************************:***********

Chiroptera__Phyllostomus_discolor      SSLTTSSTTSKASPPITHHSIVNGQTSVLNARRDSSSHEETGASHTLYGHGVCKWPGCES	357
hFOXP2-201_(canonical_715aa)           SSSTTSSNTSKASPPITHHSIVNGQSSVLSARRDSSSHEETGASHTLYGHGVCKWPGCES	355
                                       ** ****.*****************:***.******************************

Chiroptera__Phyllostomus_discolor      ICEDFGQFLKHLNNEHALDDRSTAQCRVQMQVVQQLEIQLSKERERLQAMMTHLHMRPSE	417
hFOXP2-201_(canonical_715aa)           ICEDFGQFLKHLNNEHALDDRSTAQCRVQMQVVQQLEIQLSKERERLQAMMTHLHMRPSE	415
                                       ************************************************************

Chiroptera__Phyllostomus_discolor      PKPSPKPLNLVSSVTMSKNMLETSPQSLPQTPTTPTAPVTPITQGPSVITPASVPNVGAI	477
hFOXP2-201_(canonical_715aa)           PKPSPKPLNLVSSVTMSKNMLETSPQSLPQTPTTPTAPVTPITQGPSVITPASVPNVGAI	475
                                       ************************************************************

Chiroptera__Phyllostomus_discolor      RRRHSDKYNIPMSSEIAPNYEFYKNADVRPPFTYATLIRQAIMESSDRQLTLNEIYSWFT	537
hFOXP2-201_(canonical_715aa)           RRRHSDKYNIPMSSEIAPNYEFYKNADVRPPFTYATLIRQAIMESSDRQLTLNEIYSWFT	535
                                       ************************************************************

Chiroptera__Phyllostomus_discolor      RTFAYFRRNAATWKNAVRHNLSLHKCFVRVENVKGAVWTVDEVEYQKRRSQKITGSPTLV	597
hFOXP2-201_(canonical_715aa)           RTFAYFRRNAATWKNAVRHNLSLHKCFVRVENVKGAVWTVDEVEYQKRRSQKITGSPTLV	595
                                       ************************************************************

Chiroptera__Phyllostomus_discolor      KNIPTSLGYGAALNASLQAALAESSLPLLSNPGLINNASSGLLQAVHEDLNGSLDHIDSN	657
hFOXP2-201_(canonical_715aa)           KNIPTSLGYGAALNASLQAALAESSLPLLSNPGLINNASSGLLQAVHEDLNGSLDHIDSN	655
                                       ************************************************************

Chiroptera__Phyllostomus_discolor      GNSSPGCSPQPHIHSIHVKEEPVIAEDEDCPMSLVTTANHSPELDDDREIEEEPLSEDLE	717
hFOXP2-201_(canonical_715aa)           GNSSPGCSPQPHIHSIHVKEEPVIAEDEDCPMSLVTTANHSPELEDDREIEEEPLSEDLE	715
                                       ********************************************:***************

Chiroptera__Phyllostomus_discolor      X	718
hFOXP2-201_(canonical_715aa)           -	715
                                        
